# Supplementary material for: Indole-3-Butyric Acid Enhances Root Formation and Alleviates Low-Temperature Stress in Sugarcane: Molecular Insights and Identification of Candidate Genes
Source: Plants (Basel). 2025 May 16;14(10):1502. doi: 10.3390/plants14101502 (PMC12114918; doi:10.3390/plants14101502)
Supplement: Supplementary file 1 [file plants-14-01502-s001.zip]

Archive with 1 entries (1 files):
- plants-3624542-supplementary.xlsx
