# Supplementary material for: Indole-3-Butyric Acid Enhances Root Formation and Alleviates Low-Temperature Stress in Sugarcane: Molecular Insights and Identification of Candidate Genes
Source: Plants (Basel). 2025 May 16;14(10):1502. doi: 10.3390/plants14101502 (PMC12114918; doi:10.3390/plants14101502)
Supplement: Supplementary file 1 [file plants-14-01502-s001.zip › plants-3624542-supplementary.xlsx]

## Sheet: Table S1-593 common genes
id	Symbol	CK-0d-1	CK-0d-2	CK-0d-3	IBA-1d-1	IBA-1d-2	IBA-1d-3	IBA-3d-1	IBA-3d-2	IBA-3d-3	IBA-5d-1	IBA-5d-2	IBA-5d-3	IBA-7d-1	IBA-7d-2	IBA-7d-3	IBA-9d-1	IBA-9d-2	IBA-9d-3	IBA-9d	IBA-7d	IBA-5d	IBA-3d	IBA-1d	CK	CK-vs-IBA-1d-log2fc	CK-vs-IBA-1d-pvalue	CK-vs-IBA-1d-fdr	CK-vs-IBA-3d-log2fc	CK-vs-IBA-3d-pvalue	CK-vs-IBA-3d-fdr	CK-vs-IBA-5d-log2fc	CK-vs-IBA-5d-pvalue	CK-vs-IBA-5d-fdr	CK-vs-IBA-7d-log2fc	CK-vs-IBA-7d-pvalue	CK-vs-IBA-7d-fdr	CK-vs-IBA-9d-log2fc	CK-vs-IBA-9d-pvalue	CK-vs-IBA-9d-fdr	TF_family
MSTRG.100152	--	1.9	1.39	1.1	0	0	0	0	0	0	0	0	0	0	0	0	0	0	0	0	0	0	0	0	1.4633	-10.515	6.32274e-08	8.10592e-07	-10.515	3.69366e-08	5.82726e-07	-10.515	7.23663e-09	3.3549e-07	-10.515	3.01842e-09	5.92782e-08	-10.515	3.12673e-08	6.23495e-07	--
MSTRG.100623	--	0.25	0.77	0.47	4.63	4.87	4.41	3.17	4.86	3.14	0.97	2.27	2.11	2.75	3.1	1.26	1.45	1.43	1.59	1.49	2.37	1.7833	3.7233	4.6367	0.4967	3.22274	2.06018e-16	5.06733e-15	2.90624	6.0968e-10	1.16908e-08	1.84423	0.00165757	0.0224827	2.25454	2.0087e-06	2.63586e-05	1.58496	0.00635665	0.0403001	--
MSTRG.10085	--	9.49	7.55	10.39	3.19	3.59	2.22	1.46	2.76	2.3	3.34	3.42	1.05	1.89	4.91	3.71	2.02	3.46	4.3	3.26	3.5033	2.6033	2.1733	3	9.1433	-1.60776	0.00221247	0.0134346	-2.07281	0.000159168	0.00139866	-1.81236	0.000293686	0.00516798	-1.38399	0.000681524	0.00527644	-1.48785	0.00146481	0.0114445	--
MSTRG.10418	LAC3	6.7	6.38	5.64	1.41	1.16	1.65	2.64	2.77	2.15	3.41	1.48	3.17	2.71	2.96	3.17	1.41	0.26	2.11	1.26	2.9467	2.6867	2.52	1.4067	6.24	-2.14927	7.61025e-16	1.81151e-14	-1.30812	3.04078e-08	4.83966e-07	-1.21573	1.09767e-06	3.54134e-05	-1.08246	2.90864e-11	7.12055e-10	-2.30812	0.00140336	0.0110441	--
MSTRG.10756	PCUBI4-1	16.93	18.13	17.07	0.69	0.88	3.57	0.56	2.69	1.7	0.31	0	0.78	0	0.33	0.27	0.98	1.26	0.39	0.8767	0.2	0.3633	1.65	1.7133	17.3767	-3.34227	3.78791e-06	3.91869e-05	-3.39661	2.71741e-09	4.87436e-08	-5.57971	9.93769e-07	3.23499e-05	-6.44101	8.53144e-55	1.79474e-52	-4.30898	1.34224e-58	3.41809e-56	--
MSTRG.10984	UGT72B1	6.14	5.44	6.45	0.66	0.43	0.62	1.07	1.31	1.14	1.8	1.48	2.64	1.87	1.82	2.43	1.37	1.16	1.68	1.4033	2.04	1.9733	1.1733	0.57	6.01	-3.39833	2.29617e-25	8.36567e-24	-2.35675	3.2647e-18	1.2042e-16	-1.60673	1.13923e-11	7.55594e-10	-1.5588	5.22764e-17	2.07014e-15	-2.09851	1.68137e-16	7.56643e-15	--
MSTRG.10990	--	1.3	4.55	2.58	0	0	0	0	0	0	0	0	0	0	0	0	0	0	0	0	0	0	0	0	2.81	-11.4564	0.0090986	0.0459924	-11.4564	0.00730425	0.0404654	-11.4564	0.0034626	0.0413823	-11.4564	0.00265625	0.0172443	-11.4564	0.00669586	0.0420716	--
MSTRG.11637	THT2	0.62	0.28	0.49	1.68	1.96	1.53	3.14	1.81	2.53	1.59	2.87	1.83	3.19	2.61	4.81	4.11	4.33	4.75	4.3967	3.5367	2.0967	2.4933	1.7233	0.4633	1.89508	2.38301e-05	0.000219038	2.42795	1.7836e-08	2.92494e-07	2.17798	4.71359e-06	0.000133285	2.93227	3.68569e-16	1.37081e-14	3.24629	8.77017e-19	4.71059e-17	--
MSTRG.11690	DIR15	71.35	82.54	78.26	12.39	14.77	12.85	14.94	15.45	13.42	16.09	12.85	16.57	9.91	9.49	11.68	6.71	7.46	6.12	6.7633	10.36	15.17	14.6033	13.3367	77.3833	-2.53662	5.57494e-118	1.04013e-115	-2.40573	1.84399e-111	7.62504e-109	-2.3508	3.52006e-121	2.03584e-117	-2.901	9.99959e-221	3.34148e-217	-3.51622	7.52791e-193	1.71523e-189	--
MSTRG.13176	AAE1	2.41	3.21	3.44	0	0.12	0.25	0.19	0.1	0.15	1.06	1.18	0.83	1.04	0.54	0.6	1.21	0.34	0.65	0.7333	0.7267	1.0233	0.1467	0.1233	3.02	-4.61391	5.73701e-17	1.45588e-15	-4.36394	6.38512e-19	2.46349e-17	-1.56127	4.32963e-08	1.76674e-06	-2.05518	4.02109e-14	1.27643e-12	-2.04201	5.09475e-08	9.87506e-07	--
MSTRG.13652	BCAT3	0.6	1.24	0.83	14.04	13.19	13.6	6.43	6.19	7.26	4.98	5.79	5.84	5.64	5.19	4.71	4.23	5.12	4.35	4.5667	5.18	5.5367	6.6267	13.61	0.89	3.93472	8.08226e-88	1.05305e-85	2.89641	1.40571e-32	1.05457e-30	2.63714	2.17085e-22	3.7893e-20	2.54107	1.39863e-28	1.09969e-26	2.35926	5.47136e-17	2.58162e-15	--
MSTRG.1477	ckn1	1.2	0.53	0.91	8.59	7.83	7.55	12.82	11.15	12.13	5.38	5.24	5.43	6.93	5.91	7.5	7.23	7.71	7.15	7.3633	6.78	5.35	12.0333	7.99	0.88	3.18262	2.11389e-27	8.27762e-26	3.77339	4.42539e-45	5.03482e-43	2.60396	8.11202e-15	7.36132e-13	2.94571	2.11992e-27	1.57556e-25	3.06478	4.99032e-23	3.47888e-21	--
MSTRG.14816	--	1.31	2.3	2.49	0.19	0.53	0.83	0.37	0.13	0.28	0.13	0.7	0.41	0.21	0.31	0.37	0.46	0.23	0.27	0.32	0.2967	0.4133	0.26	0.5167	2.0333	-1.97654	0.001169	0.00763392	-2.96726	3.8146e-06	4.5154e-05	-2.29847	5.67167e-05	0.0012167	-2.77693	4.40223e-08	7.38083e-07	-2.6677	8.18492e-06	0.000109229	--
MSTRG.16060	--	3.85	6.97	4.62	0	0	0	0	0.18	0.15	0	0	0	0	0	0	0	0	0	0	0	0	0.11	0	5.1467	-12.3294	1.25914e-10	2.09049e-09	-5.54806	1.74487e-10	3.53816e-09	-12.3294	1.00244e-11	6.69473e-10	-12.3294	5.28554e-12	1.38277e-10	-12.3294	5.45839e-11	1.53244e-09	--
MSTRG.19409	--	6.17	6	6.81	0	0	0	0	0	0	0	0	0	0	0	0	0	0	0	0	0	0	0	0	6.3267	-12.6272	7.62583e-09	1.07638e-07	-12.6272	4.2632e-09	7.47491e-08	-12.6272	7.68853e-10	4.05226e-08	-12.6272	3.45941e-10	7.58799e-09	-12.6272	3.64497e-09	8.22927e-08	--
MSTRG.20150	At3g47570	2.77	2.22	3.24	1	0.45	0.6	0.14	0.57	0.48	1.23	1.36	1.17	1.16	0.58	0.92	0.65	0.97	0.81	0.81	0.8867	1.2533	0.3967	0.6833	2.7433	-2.00527	5.2529e-05	0.000454534	-2.78993	3.15691e-07	4.39906e-06	-1.13016	0.00150473	0.0207833	-1.62947	2.19222e-06	2.86198e-05	-1.75994	3.82983e-05	0.000447561	--
MSTRG.20233	Ub-CEP52-1	22.6	22.57	20.43	0	0.42	0	0	0.58	0	2.45	0.27	0.92	0.36	1.06	0.67	0	0	0	0	0.6967	1.2133	0.1933	0.14	21.8667	-7.28716	1.02963e-11	1.86971e-10	-6.8215	5.18865e-16	1.65958e-14	-4.17169	4.61255e-21	7.46553e-19	-4.97212	2.45842e-26	1.72113e-24	-14.4164	3.20547e-14	1.21143e-12	--
MSTRG.20977	At1g16350	2.3	2.09	1.51	0	0	0.43	0	0	0	0	0	0	0	0	0	0	0	0	0	0	0	0	0.1433	1.9667	-3.77831	2.95365e-05	0.000267084	-10.9415	6.42672e-08	9.81128e-07	-10.9415	1.29783e-08	5.78279e-07	-10.9415	5.36303e-09	1.01825e-07	-10.9415	5.48866e-08	1.05605e-06	--
MSTRG.21762	BURP8	4.75	5.19	6.67	0	0	0	0	0	0	0	0	0	0	0	0	0	0	0	0	0	0	0	0	5.5367	-12.4348	1.7067e-12	3.29011e-11	-12.4348	8.36538e-13	2.12012e-11	-12.4348	1.11493e-13	9.19425e-12	-12.4348	7.39356e-14	2.29253e-12	-12.4348	6.96914e-13	2.34516e-11	--
MSTRG.2189	HSP26.7	8.76	6.36	9.79	2.69	2.11	3.59	3.42	2.33	2.88	3.11	1.84	3.45	1.67	3.79	2.28	1.75	2.51	1.64	1.9667	2.58	2.8	2.8767	2.7967	8.3033	-1.56998	0.000912157	0.00611571	-1.52929	0.000608629	0.00468551	-1.56826	0.000116894	0.0022964	-1.68632	5.41347e-06	6.62067e-05	-2.07794	5.6335e-06	7.75338e-05	--
MSTRG.22077	At1g22440	5.64	6.47	5.47	0.61	0.71	0.38	1.69	1.77	0.77	1.73	1.04	2.09	1.5	0.82	1.16	1.19	2.17	1.32	1.56	1.16	1.62	1.41	0.5667	5.86	-3.37033	1.29152e-18	3.56554e-17	-2.05521	6.38759e-10	1.22294e-08	-1.85491	7.45099e-11	4.49823e-09	-2.33678	1.23957e-20	6.38767e-19	-1.90935	2.75843e-10	7.17864e-09	--
MSTRG.2308	--	3.81	2.99	4.06	0.34	0	0.67	0	0.3	0.16	0.39	0.44	0	0.68	0.17	0.77	0.41	1.04	0	0.4833	0.54	0.2767	0.1533	0.3367	3.62	-3.4266	0.000565061	0.00398658	-4.56125	0.000123994	0.00111532	-3.70977	0.000110741	0.00219141	-2.74496	0.000174261	0.00157694	-2.9049	0.0010971	0.00893016	--
MSTRG.23959	LECRK91	13.13	13.38	15.73	2	2.25	1.32	3.21	3.79	5.12	6.21	7.43	6.62	7.69	6.65	5.68	5.7	4.64	4.83	5.0567	6.6733	6.7533	4.04	1.8567	14.08	-2.92286	7.8765e-62	6.94991e-60	-1.80122	8.75545e-27	5.14393e-25	-1.05998	3.59682e-21	5.83242e-19	-1.07717	1.26269e-26	8.98484e-25	-1.47739	6.75657e-31	7.02286e-29	--
MSTRG.24389	At5g64700	11.81	12.22	12.09	5.91	5.75	5.23	4.16	3.87	3.77	6.46	4.64	6	5.73	3.24	5.42	4.54	5.42	5.5	5.1533	4.7967	5.7	3.9333	5.63	12.04	-1.09663	2.19682e-10	3.58256e-09	-1.61401	1.98143e-20	8.44386e-19	-1.0788	1.18597e-12	8.69707e-11	-1.32773	1.48092e-18	6.57798e-17	-1.22426	1.14481e-14	4.47903e-13	--
MSTRG.24501	GT4	5.42	3.6	6.89	0.71	0.93	0.8	0.84	1.29	1.44	2.59	2.74	2.29	3.5	2.35	1.75	1.42	1.92	1.98	1.7733	2.5333	2.54	1.19	0.8133	5.3033	-2.70498	1.87662e-09	2.81095e-08	-2.15594	3.64553e-07	5.02324e-06	-1.06207	0.000694388	0.0108365	-1.06586	0.000191282	0.001711	-1.58044	1.60699e-05	0.000202089	--
MSTRG.24998	--	3.17	2.6	1.77	0.13	0	0	0	0	0	0	0	0	0	0	0	0	0	0	0	0	0	0	0.0433	2.5133	-5.85798	0.00010681	0.000874059	-11.2954	4.00183e-06	4.72086e-05	-11.2954	1.00596e-06	3.26976e-05	-11.2954	4.15154e-07	6.08663e-06	-11.2954	3.45727e-06	4.92904e-05	--
MSTRG.25084	impdh	2.45	1.85	1.69	0.44	0.56	0.69	0.81	0.52	0.54	0.66	0.98	0.8	0.69	0.67	0.73	0.59	0.66	0.76	0.67	0.6967	0.8133	0.6233	0.5633	1.9967	-1.82553	1.99075e-05	0.000185269	-1.67952	4.08628e-05	0.000404476	-1.29567	0.000171709	0.00321802	-1.51905	3.67572e-07	5.43859e-06	-1.57536	4.42003e-05	0.000509586	--
MSTRG.25836	--	1.32	1.28	3.8	0	0.1	0	0	0	0	0	0	0	0	0	0	0	0	0	0	0	0	0	0.0333	2.1333	-6	2.48372e-05	0.000227737	-11.0589	6.77341e-07	9.00721e-06	-11.0589	1.50031e-07	5.62229e-06	-11.0589	6.0606e-08	9.95946e-07	-11.0589	5.5399e-07	9.12598e-06	--
MSTRG.25843	PLD1	1.08	1.23	1.28	3.92	4.87	4.4	4.08	4.05	4.66	2.58	3	2.47	3.2	3.66	3.43	3.79	4.43	3.79	4.0033	3.43	2.6833	4.2633	4.3967	1.1967	1.87739	1.80059e-18	4.92529e-17	1.83296	7.29321e-17	2.46886e-15	1.165	1.5662e-05	0.000388874	1.51919	8.89489e-14	2.73753e-12	1.74218	9.92291e-14	3.59179e-12	--
MSTRG.25964	XTH1	3.17	4.12	4.35	0.94	0.32	0.25	1.29	1.34	1.53	1.55	1.99	1	1.34	1.82	1.86	1.25	1	1.03	1.0933	1.6733	1.5133	1.3867	0.5033	3.88	-2.94647	6.60801e-08	8.45533e-07	-1.48444	0.000334724	0.0027438	-1.35833	0.000222447	0.00406016	-1.21333	4.04858e-05	0.000420802	-1.82732	5.66139e-06	7.78805e-05	--
MSTRG.26253	--	1.36	1.66	1.41	10.08	12.03	10.7	9.5	9.68	9.41	4.09	4.43	3.59	5.93	5.32	4.85	5.3	5.78	6.04	5.7067	5.3667	4.0367	9.53	10.9367	1.4767	2.88876	2.08653e-66	1.98284e-64	2.69013	6.07447e-52	8.34617e-50	1.45082	5.82354e-10	3.11281e-08	1.86168	1.11128e-21	6.06088e-20	1.9503	1.59589e-18	8.40494e-17	--
MSTRG.27105	OsI_15387	18.38	16.95	15.71	2.89	3.28	2.79	2.62	3.35	2.38	7.23	6.47	6.33	4.85	3.57	4.56	4.86	5.92	7.33	6.0367	4.3267	6.6767	2.7833	2.9867	17.0133	-2.51006	3.86298e-23	1.29893e-21	-2.61178	2.58053e-24	1.3508e-22	-1.34947	6.76127e-13	5.12727e-11	-1.97534	4.33669e-28	3.31673e-26	-1.49484	2.69173e-12	8.54004e-11	--
MSTRG.27363	--	0.99	0.98	1.01	1.76	3.45	2.73	5.62	3.84	4.96	3.15	3.64	2.68	4.22	4.79	3.23	3.41	4.81	5.11	4.4433	4.08	3.1567	4.8067	2.6467	0.9933	1.41383	0.00220774	0.0134068	2.27469	1.43247e-08	2.37709e-07	1.66805	0.000353057	0.0060651	2.03822	3.36461e-08	5.73071e-07	2.16129	5.01396e-07	8.32133e-06	--
MSTRG.27674	WAK5	3.64	4.18	3.06	0.56	1.64	0.77	0.82	1.21	0.89	0.63	1.23	1.51	1.38	0.94	0.84	0.86	1	1.25	1.0367	1.0533	1.1233	0.9733	0.99	3.6267	-1.87314	6.74899e-06	6.7594e-05	-1.89764	1.82441e-07	2.62653e-06	-1.69086	5.32321e-07	1.81527e-05	-1.78368	6.80989e-11	1.60689e-09	-1.80669	1.40452e-07	2.53614e-06	--
MSTRG.27997	--	38.26	31.9	42.22	4.81	4.72	5.06	2.47	4.92	4.9	4.98	4.75	3.49	1.4	2.47	1.14	1.36	0.77	0.91	1.0133	1.67	4.4067	4.0967	4.8633	37.46	-2.94533	2.03095e-45	1.31219e-43	-3.19283	2.28093e-42	2.37787e-40	-3.08759	2.36408e-56	2.15885e-53	-4.48743	3.26714e-85	1.38466e-82	-5.20817	6.14557e-64	1.80987e-61	--
MSTRG.28061	CBP2	2.96	6.32	4.31	0	0.3	0	0	0	0	0	0.24	0	0.25	0	0	0	0	0	0	0.0833	0.08	0	0.1	4.53	-5.50144	0.00025267	0.00192252	-12.1453	1.23353e-05	0.000134263	-5.82337	6.10713e-05	0.00129729	-5.76447	3.51678e-05	0.000369731	-12.1453	1.06951e-05	0.000139293	--
MSTRG.29108	Os07g0147900	1.1	1.91	2.11	0	0.18	0	0.23	0.13	0	0.26	0.14	0	0	0.15	0.14	0	0	0.16	0.0533	0.0967	0.1333	0.12	0.06	1.7067	-4.83007	0.00117443	0.00766495	-3.83007	0.00241948	0.0157798	-3.67807	0.00143957	0.0200397	-4.14202	0.00065184	0.00507102	-5	0.000800236	0.00679016	--
MSTRG.29122	--	44.11	48.31	72.25	33.96	21.51	19.55	11.84	18.19	14.66	23.72	23.31	29.07	23.52	20.86	24.44	24.9	19.03	16.69	20.2067	22.94	25.3667	14.8967	25.0067	54.89	-1.13423	0.00241696	0.014512	-1.88155	2.18896e-07	3.11453e-06	-1.11361	4.27063e-05	0.000947544	-1.25868	3.16036e-06	4.02372e-05	-1.44171	1.7017e-06	2.56822e-05	--
MSTRG.30313	WOX11	0.57	0.73	0.76	9.47	7.64	8.09	14.16	14.95	11.3	3.75	3.6	3.04	6.39	4.55	5.02	6.46	5.47	6.77	6.2333	5.32	3.4633	13.47	8.4	0.6867	3.61271	1.31061e-41	7.79177e-40	4.294	2.36324e-65	4.42074e-63	2.33448	4.61481e-11	2.84743e-09	2.95374	1.14854e-27	8.63962e-26	3.18232	8.45864e-28	7.55804e-26	--
MSTRG.30911	OsI_26011	0.96	0.95	3.62	0	0	0	0	0.23	0	0	0.35	0.51	0	0	0.24	0	0	0.4	0.1333	0.08	0.2867	0.0767	0	1.8433	-10.8481	5.69358e-06	5.75642e-05	-4.58757	0.000274349	0.00229017	-2.68487	0.00221724	0.0287651	-4.52617	3.13759e-05	0.000332764	-3.78921	0.000461643	0.00417011	--
MSTRG.32146	RNALX	0.06	0.19	0.19	1.21	1.49	1.07	5.39	6.73	6.59	3.05	3.28	2.22	4	3.81	4.33	4.63	5.46	5.15	5.08	4.0467	2.85	6.2367	1.2567	0.1467	3.09899	0.00021187	0.00163791	5.41016	5.22307e-18	1.90945e-16	4.28035	4.30517e-09	2.07723e-07	4.78612	2.28789e-14	7.42256e-13	5.11422	6.50768e-15	2.6064e-13	--
MSTRG.32277	SAG12	3.25	3.57	1.23	0	0	0.31	0.42	0.27	0.45	0.25	0.31	0.22	0	0.26	0.25	0.35	0	0	0.1167	0.17	0.26	0.38	0.1033	2.6833	-4.69865	7.03772e-08	8.97552e-07	-2.81995	2.81124e-06	3.40465e-05	-3.36744	1.23396e-08	5.51236e-07	-3.98042	1.64371e-10	3.72092e-09	-4.52356	0.00366215	0.0252855	--
MSTRG.32546	GSDA	16.63	12.45	14.16	5.72	6.01	7.15	4.95	4.26	4.16	6.36	6.18	7.09	5.34	5.62	6.71	4.51	5.71	6.24	5.4867	5.89	6.5433	4.4567	6.2933	14.4133	-1.19551	2.63403e-06	2.78229e-05	-1.69337	3.74236e-11	8.09577e-10	-1.13931	4.07641e-08	1.67364e-06	-1.29106	3.08806e-12	8.23249e-11	-1.3934	3.47462e-09	7.86517e-08	--
MSTRG.32848	RGA5	0.6	0.69	0.7	1.53	1.31	1.4	2.02	2.12	1.68	1.8	2.65	1.81	2.85	2.91	2.41	3.39	3.68	3.32	3.4633	2.7233	2.0867	1.94	1.4133	0.6633	1.0913	0.000177436	0.00139206	1.54825	4.48978e-08	7.00524e-07	1.65339	1.03696e-07	3.98126e-06	2.03757	9.63541e-19	4.33304e-17	2.38436	2.13805e-21	1.32797e-19	--
MSTRG.32862	ALP1	19.86	21.17	21.93	5.42	5.03	5.4	6.34	7.17	6.48	9.43	9.19	9.57	8.69	8.89	8.48	7.45	9.34	10.13	8.9733	8.6867	9.3967	6.6633	5.2833	20.9867	-1.98995	5.37531e-40	3.07915e-38	-1.65516	1.21128e-30	8.44211e-29	-1.15925	3.1607e-24	6.49763e-22	-1.2726	1.9192e-38	2.3452e-36	-1.22576	1.06638e-19	6.0072e-18	--
MSTRG.33303	RCS1	3.3	3.65	3.7	0	0	0	0	0	0	0	0	0	0	0	0	0	0	0	0	0	0	0	0	3.55	-11.7936	1.90989e-05	0.000178051	-11.7936	1.26399e-05	0.000137302	-11.7936	3.43569e-06	0.000100254	-11.7936	1.47327e-06	1.98174e-05	-11.7936	1.10952e-05	0.00014407	--
MSTRG.33634	TLP1	12.72	15.66	13.83	3.72	4.81	2.62	4.17	6.2	5.06	5.9	7.15	4.76	3.58	5.11	3.56	5.13	5.52	5.27	5.3067	4.0833	5.9367	5.1433	3.7167	14.07	-1.92054	3.31939e-12	6.27025e-11	-1.45185	7.00527e-09	1.19979e-07	-1.2449	3.98684e-09	1.93765e-07	-1.7848	9.24229e-21	4.79396e-19	-1.40674	9.64869e-11	2.64287e-09	--
MSTRG.34114	GSTU6	10.66	9.65	9.96	2.83	2.78	2.9	1.95	1.76	2.8	4.56	4.1	3.92	4.06	3.8	4.32	1.59	2.08	3.96	2.5433	4.06	4.1933	2.17	2.8367	10.09	-1.83066	4.98845e-09	7.18076e-08	-2.21716	3.80241e-11	8.21334e-10	-1.26676	3.80404e-07	1.32642e-05	-1.31337	8.18369e-10	1.71784e-08	-1.98813	2.21824e-09	5.16435e-08	--
MSTRG.36009	ABCB11	2.47	2.78	3.25	0	0	0	0.08	0	0	0	0	0	0	0	0	0	0	0	0	0	0	0.0267	0	2.8333	-11.4683	0.00108213	0.0071221	-6.73132	0.000806038	0.00602441	-11.4683	0.000303963	0.00532614	-11.4683	0.00017691	0.00159824	-11.4683	0.00072697	0.00623756	--
MSTRG.36505	LRK10L-2.5	2.46	2.5	2.66	5.76	5.89	6.39	9.62	9.59	10.32	5.07	6.42	5.18	7.93	8.04	8.99	10.31	11.17	10.34	10.6067	8.32	5.5567	9.8433	6.0133	2.54	1.24334	1.18726e-13	2.47608e-12	1.95432	3.21748e-36	2.73955e-34	1.12939	2.6105e-08	1.10419e-06	1.71176	1.2678e-32	1.20505e-30	2.06207	3.49027e-39	5.25562e-37	--
MSTRG.37113	--	2	3.41	2.71	0	0	0	0	0	0	0	0	0	0	0	0	0	0	0	0	0	0	0	0	2.7067	-11.4023	0.00228768	0.01383	-11.4023	0.0017469	0.0118205	-11.4023	0.000709858	0.0110481	-11.4023	0.000452118	0.00367627	-11.4023	0.00158472	0.01224	--
MSTRG.37267	--	47.67	50.63	50.57	8.59	8.94	8.16	10.32	9.94	8.62	11.53	10.37	13.25	8.56	9.71	11.66	7.1	9.06	8.87	8.3433	9.9767	11.7167	9.6267	8.5633	49.6233	-2.53477	7.87656e-63	7.08013e-61	-2.36591	2.40308e-58	3.8819e-56	-2.08246	3.81415e-58	3.80332e-55	-2.31439	2.37102e-86	1.04568e-83	-2.57232	1.73494e-69	5.91404e-67	--
MSTRG.37820	ILK1	13.15	11.97	14.43	56.93	58.35	57.41	96.11	91.7	86.85	26.45	26.98	27.41	63.74	62.65	59.38	84.12	86.05	80.52	83.5633	61.9233	26.9467	91.5533	57.5633	13.1833	2.12643	3.47525e-184	1.13713e-181	2.7959	0	0	1.03139	3.93348e-25	8.55241e-23	2.23177	1.34088e-252	7.76654e-249	2.66415	9.61964e-298	4.8994e-294	--
MSTRG.38187	--	7.03	5.68	5.5	21.76	19.92	19.92	22.05	25.91	27.07	12.79	12.33	11.45	18.31	17.08	17.52	21.56	17.74	17.07	18.79	17.6367	12.19	25.01	20.5333	6.07	1.7582	2.40293e-31	1.0845e-29	2.04274	3.22467e-39	3.04242e-37	1.00593	1.62746e-07	6.07516e-06	1.53881	1.41337e-28	1.10927e-26	1.6302	1.51566e-20	8.90905e-19	--
MSTRG.38726	XA21	13.47	14.57	13.97	3.45	3.41	3.38	3.3	3.46	3.52	5.59	4.11	4.72	5.81	5.44	5.38	5.94	6.51	6.61	6.3533	5.5433	4.8067	3.4267	3.4133	14.0033	-2.03652	6.63192e-77	7.47892e-75	-2.03089	4.76024e-75	1.10293e-72	-1.54266	2.93931e-51	2.0564e-48	-1.33694	1.12003e-74	3.90805e-72	-1.14018	5.91261e-36	7.67514e-34	--
MSTRG.40644	CBK1	1.16	1.83	1.47	0.13	0.51	0.43	0.18	0.41	0.34	0.41	0.31	0.61	0.44	0.51	0.68	0	0.63	0.24	0.29	0.5433	0.4433	0.31	0.3567	1.4867	-2.05943	0.000449211	0.00324477	-2.26174	9.76927e-05	0.000897512	-1.74562	0.000290233	0.00511656	-1.45217	0.000214984	0.00189994	-2.35796	0.000456419	0.00413039	--
MSTRG.40781	AtMg01250	38.46	43.19	37.52	9.41	9.09	10.73	4.75	5.34	4.59	8.8	10.34	9.14	6.07	6.82	6.74	6.79	6.61	6.95	6.7833	6.5433	9.4267	4.8933	9.7433	39.7233	-2.0275	1.02226e-93	1.43587e-91	-3.0211	3.74002e-165	2.76259e-162	-2.07517	5.03065e-120	2.72765e-116	-2.60189	4.89664e-230	1.84969e-226	-2.54992	4.60917e-159	7.67453e-156	--
MSTRG.40782	AtMg01250	3.69	3.85	3.54	0.84	0.98	0.41	0.43	0.18	0.46	0.85	0.67	1.6	0.74	0.36	0.41	0.15	0.6	0.48	0.41	0.5033	1.04	0.3567	0.7433	3.6933	-2.31284	5.47636e-19	1.53911e-17	-3.37228	1.21829e-33	9.47687e-32	-1.82834	2.07489e-14	1.82373e-12	-2.87534	2.7736e-48	4.72501e-46	-3.17123	4.88558e-29	4.60292e-27	--
MSTRG.40966	--	9.88	5.24	4.8	0	0	0	0	0	0	0	0	0	0	0	0	0	0	0	0	0	0	0	0	6.64	-12.697	5.40643e-05	0.000466743	-12.697	3.70824e-05	0.000370023	-12.697	1.07581e-05	0.000276696	-12.697	4.8533e-06	5.98191e-05	-12.697	3.20242e-05	0.000380558	--
MSTRG.41637	At4g15970	17.18	17.19	15.66	8.41	6.9	7.14	3.8	4.37	4.28	8.39	8.34	7.57	5.15	5.43	7.01	5.31	5.45	5.26	5.34	5.8633	8.1	4.15	7.4833	16.6767	-1.15608	1.16209e-13	2.42475e-12	-2.00665	4.18328e-34	3.31073e-32	-1.04184	2.27531e-17	2.62138e-15	-1.50804	2.85578e-35	3.03691e-33	-1.64292	2.16672e-30	2.20967e-28	--
MSTRG.43588	RPL19A	9.62	10.08	9.08	0.45	1.83	0.75	1.05	1.49	1.23	3.64	0.99	1.2	0.77	0.93	1.29	0.27	0.81	1.43	0.8367	0.9967	1.9433	1.2567	1.01	9.5933	-3.24768	6.83229e-15	1.53417e-13	-2.93243	7.55291e-17	2.55278e-15	-2.3035	5.5506e-10	2.97242e-08	-3.26685	2.18962e-27	1.62458e-25	-3.51931	2.47504e-18	1.28784e-16	--
MSTRG.43769	--	1.9	1.14	3.3	9.05	9.35	9.06	8.39	10.95	9.31	3.42	6.84	6.94	6.64	3.62	6.29	4.47	8.24	4.31	5.6733	5.5167	5.7333	9.55	9.1533	2.1133	2.11478	3.09174e-09	4.53898e-08	2.17598	2.13451e-09	3.86084e-08	1.43985	0.0023481	0.030183	1.38428	0.000254931	0.00221556	1.42468	0.00260032	0.0188436	--
MSTRG.44130	WIP1	13.22	17.44	18.99	59.82	68.88	57.26	61.16	59.13	62.22	74.78	73	66.91	63.58	62.17	69.45	50.68	75.74	58.78	61.7333	65.0667	71.5633	60.8367	61.9867	16.55	1.90513	3.22003e-41	1.89351e-39	1.87811	4.54012e-41	4.57308e-39	2.11239	7.94561e-50	5.10597e-47	1.97509	1.54818e-62	4.07603e-60	1.89922	1.40988e-28	1.30557e-26	--
MSTRG.45598	ILK1	2.42	1.25	1.33	8.92	7.72	6.03	18.12	14.18	15.46	3.45	4.26	5.28	9.4	9.52	11.49	12.37	12.61	13.23	12.7367	10.1367	4.33	15.92	7.5567	1.6667	2.18078	7.4227e-24	2.57301e-22	3.2558	3.20664e-72	6.98055e-70	1.3774	2.22138e-07	8.11757e-06	2.60455	1.41512e-16	5.45952e-15	2.93395	1.09358e-59	2.86059e-57	--
MSTRG.45599	ILK1	7.64	6.66	6.15	17.42	22.49	21.05	36.01	30.92	32.57	15.51	13.71	14.16	29.55	27.84	29.38	39.16	39.92	38.3	39.1267	28.9233	14.46	33.1667	20.32	6.8167	1.57576	7.40121e-30	3.18237e-28	2.2826	4.49427e-115	1.97162e-112	1.08493	3.59162e-19	4.8609e-17	2.0851	9.45588e-132	9.89814e-129	2.52101	1.42739e-162	2.47176e-159	--
MSTRG.4680	PDF2.2	38.85	37.75	39.28	19.36	7.5	17.61	12.03	5.65	6.98	24.76	15.32	12.28	10.18	13.48	15.51	6.93	11.04	3.4	7.1233	13.0567	17.4533	8.22	14.8233	38.6267	-1.38173	0.00234528	0.0141298	-2.23239	3.5573e-07	4.90636e-06	-1.14609	0.0038642	0.0453198	-1.56481	5.63133e-06	6.86489e-05	-2.43897	3.35608e-08	6.66925e-07	--
MSTRG.46857	At2g01630	10.1	8.76	11.96	4.31	4.16	5.41	4.07	5.25	5.07	2.93	5.18	4.41	3.72	3.2	2.6	2.77	4.06	2.39	3.0733	3.1733	4.1733	4.7967	4.6267	10.2733	-1.15086	0.00118689	0.00773553	-1.0988	0.00167541	0.0114119	-1.29963	2.88033e-05	0.00067316	-1.69483	9.53961e-10	1.98853e-08	-1.74103	6.25019e-07	1.02086e-05	--
MSTRG.47921	PUB23	14.14	12.47	13.01	3.27	1.78	2	3.48	3.86	5.59	4.51	5.1	5.42	6.56	5.54	5.88	4.5	5.06	6.33	5.2967	5.9933	5.01	4.31	2.35	13.2067	-2.49053	8.96892e-29	3.69992e-27	-1.61551	1.16663e-15	3.64908e-14	-1.39838	3.17228e-21	5.16332e-19	-1.13984	3.70329e-22	2.08387e-20	-1.31811	7.30075e-16	3.14958e-14	--
MSTRG.48773	XCP1	14.69	15.77	13.2	5.07	2.88	4.14	6.07	5.93	6.27	6.21	6.93	6.29	7.35	6.99	6.35	4.35	3.98	5.53	4.62	6.8967	6.4767	6.09	4.03	14.5533	-1.8525	6.27442e-18	1.67285e-16	-1.25684	2.298e-13	6.08455e-12	-1.16803	1.05378e-15	1.05321e-13	-1.07738	3.09772e-19	1.45165e-17	-1.65538	3.64032e-21	2.22592e-19	--
MSTRG.49085	LAC14	29.49	25.37	22.45	3.68	3.39	4.73	4.11	4.99	5.41	12.1	10.65	8.66	11.79	12.09	9.37	7.07	8.51	5.82	7.1333	11.0833	10.47	4.8367	3.9333	25.77	-2.71187	1.16327e-75	1.28172e-73	-2.41361	6.02394e-64	1.09142e-61	-1.29943	8.22948e-29	2.22409e-26	-1.2173	1.39907e-36	1.57454e-34	-1.85304	4.9521e-43	8.44031e-41	--
MSTRG.49114	PAB1	0	0	0	9.41	7.25	6.72	2.71	20.16	12.34	5.92	5.29	6.45	5.97	1.98	7.3	0.06	7.39	6.98	4.81	5.0833	5.8867	11.7367	7.7933	0	12.928	2.38334e-14	5.20689e-13	13.5187	4.81948e-09	8.39068e-08	12.5232	1.2251e-12	8.96887e-11	12.3116	2.43012e-09	4.81844e-08	12.2318	0.000927222	0.00771716	--
MSTRG.49378	NPF6.4	38.7	37.35	38.58	156.32	154.2	152.43	191.77	187.37	207.21	77.92	85.81	83.22	111.04	105.48	110.2	117.64	114.57	110.91	114.373	108.907	82.3167	195.45	154.317	38.21	2.01387	0	0	2.35478	0	0	1.10723	7.58285e-69	1.11497e-65	1.51107	9.40676e-246	4.54043e-242	1.58173	6.9783e-206	1.88813e-202	--
MSTRG.49736	ALMT10	22.53	24.33	20.68	1.69	1.24	1.2	1.07	1.9	2.15	7.46	8.56	8.07	6.73	7.21	6.69	7.35	6.41	6.12	6.6267	6.8767	8.03	1.7067	1.3767	22.5133	-4.03153	5.70683e-143	1.35805e-140	-3.72153	3.5959e-112	1.52337e-109	-1.48731	7.19506e-54	5.88862e-51	-1.711	5.17961e-97	2.96063e-94	-1.76442	1.51323e-60	4.09436e-58	--
MSTRG.50015	ATL59	1.81	0.92	1.18	17.63	17.51	18.48	9.57	10.85	8.89	5.76	8	7.38	4.91	6.12	6.9	4.06	2	4.22	3.4267	5.9767	7.0467	9.77	17.8733	1.3033	3.77753	1.19963e-39	6.82656e-38	2.90615	8.06158e-18	2.91631e-16	2.43473	4.55384e-10	2.47376e-08	2.19713	9.86602e-11	2.29315e-09	1.3946	0.00590897	0.0379706	--
MSTRG.50772	STY46	3.29	2.95	3.58	10.19	10.38	10.16	8.93	7.63	10.27	7.95	7.03	8.47	8.09	6.39	7.64	9.01	7.5	10.82	9.11	7.3733	7.8167	8.9433	10.2433	3.2733	1.64585	1.14102e-22	3.77066e-21	1.45005	7.49273e-14	2.06487e-12	1.25579	9.43895e-10	4.92398e-08	1.17156	1.70902e-11	4.28153e-10	1.47669	3.98089e-13	1.37158e-11	--
MSTRG.50881	AtMg01250	25.95	32.61	27.03	4.39	4.64	6.74	2.12	2.42	2.07	5.4	4.81	4.71	3.47	3.85	3.1	3.9	3.2	4.79	3.9633	3.4733	4.9733	2.2033	5.2567	28.53	-2.44026	7.75963e-78	8.91356e-76	-3.69472	1.10771e-181	1.04056e-178	-2.52019	4.17099e-147	5.16922e-143	-3.03809	3.21373e-229	1.1634e-225	-2.84769	3.06889e-130	3.63992e-127	--
MSTRG.52135	--	1.06	1.64	0.92	3.26	3.04	3.91	4.42	4.18	4.48	2.78	2.77	4.75	4.29	3.82	3.49	5.1	5.07	5.51	5.2267	3.8667	3.4333	4.36	3.4033	1.2067	1.49592	0.00106751	0.00703874	1.8533	1.80667e-05	0.000190808	1.50858	0.00355278	0.042279	1.68006	2.43832e-05	0.000264114	2.11486	1.64396e-06	2.48888e-05	--
MSTRG.52814	BC10	2.63	2.95	2.43	0.41	0.05	0.05	0.49	0.17	0.1	0.67	0.48	0.67	0.04	0.67	0.38	0.22	0.17	0.32	0.2367	0.3633	0.6067	0.2533	0.17	2.67	-3.97323	3.99472e-12	7.50818e-11	-3.39773	8.01617e-13	2.0346e-11	-2.13786	1.72044e-10	9.92376e-09	-2.87747	0.000544797	0.0043274	-3.49591	1.35471e-14	5.26695e-13	--
MSTRG.53018	--	3.05	2.59	2.34	0	0	0	0	0	0	0	0	0	0	0	0	0	0	0	0	0	0	0	0	2.66	-11.3772	3.84223e-09	5.59797e-08	-11.3772	2.12287e-09	3.84139e-08	-11.3772	3.71706e-10	2.05001e-08	-11.3772	1.70853e-10	3.86061e-09	-11.3772	1.80685e-09	4.24884e-08	--
MSTRG.53642	STY17	3.45	3.22	4.45	12.39	12.63	14.12	10.47	9.98	10.41	9.24	8.77	7.73	12.04	10.5	10.21	8.96	11.22	8.26	9.48	10.9167	8.58	10.2867	13.0467	3.7067	1.81549	2.56394e-24	9.04372e-23	1.47258	1.86678e-14	5.37416e-13	1.21086	4.61212e-08	1.87145e-06	1.55834	2.74298e-20	1.38154e-18	1.35476	9.86096e-10	2.40437e-08	--
MSTRG.53673	--	3.68	2.72	3.2	0.09	0.8	0.62	0.59	0	0	0.61	0.91	0.51	2.17	0.49	0.53	0.79	0.68	0.42	0.63	1.0633	0.6767	0.1967	0.5033	3.2	-2.66849	0.00021047	0.00162782	-4.02425	4.24776e-06	4.98918e-05	-2.24155	8.8836e-05	0.00180149	-1.58948	0.00207808	0.0139527	-2.34465	0.000143258	0.00146967	--
MSTRG.53898	--	6.66	6.93	8.05	2.91	2.04	1.46	1.73	2.49	1.21	4.11	2.41	3.7	4.04	2.92	1.44	1.92	2.97	1.13	2.0067	2.8	3.4067	1.81	2.1367	7.2133	-1.7553	7.69168e-05	0.000645932	-1.99468	5.82702e-06	6.68421e-05	-1.08231	0.00148457	0.0205769	-1.36524	2.42644e-05	0.000262926	-1.84587	8.42042e-06	0.000112061	--
MSTRG.5426	BCAT5	1.99	1.99	3.11	25.04	23.33	19.82	12.99	14.02	14.98	11.45	8.4	10.41	8.19	9.63	11.67	4.79	9.16	5.71	6.5533	9.83	10.0867	13.9967	22.73	2.3633	3.2657	1.13885e-28	4.66906e-27	2.56619	7.03558e-15	2.07238e-13	2.09355	5.8475e-08	2.32915e-06	2.05637	9.5432e-11	2.22049e-09	1.47141	0.00170321	0.0130175	--
MSTRG.54487	XCP1	23.86	23.47	26.2	7.64	5.92	8.35	11.19	9.75	9	10.61	8.73	11.03	11.82	11.45	9.95	7.51	7.34	8.13	7.66	11.0733	10.1233	9.98	7.3033	24.51	-1.74674	2.94203e-26	1.11319e-24	-1.29626	1.33093e-18	5.02503e-17	-1.27569	9.00817e-23	1.61464e-20	-1.14628	2.88416e-28	2.22542e-26	-1.67795	6.31609e-33	7.16731e-31	--
MSTRG.54737	At4g12490	1179.25	1179.27	1183.61	245.32	243.73	235.16	486.63	489.59	506.93	585.32	572.6	596.19	546.36	525.92	512.02	518.55	516.47	535.83	523.617	528.1	584.703	494.383	241.403	1180.71	-2.29014	0	0	-1.25595	1.89379e-181	1.75986e-178	-1.01388	0	0	-1.16077	0	0	-1.17307	0	0	--
MSTRG.55828	At1g53430	3.1	3.16	2.9	14.11	15.3	16.4	25.89	24.27	22.81	8.87	9.51	8.56	13.06	14.22	14.05	15.51	16.72	15.48	15.9033	13.7767	8.98	24.3233	15.27	3.0533	2.32224	2.86944e-64	2.6567e-62	2.99388	2.71587e-116	1.21613e-113	1.55633	8.05721e-18	9.70816e-16	2.17377	3.42217e-60	8.47079e-58	2.38087	9.29343e-57	2.24763e-54	--
MSTRG.55880	--	17.36	21.4	17.65	152.26	122.46	122.67	165.88	158.81	181.23	57.57	52.63	51.74	48.41	42.99	43.15	65.07	65.69	60.26	63.6733	44.85	53.98	168.64	132.463	18.8033	2.81653	1.12922e-130	2.3967e-128	3.16489	5.60208e-191	5.56492e-188	1.52144	8.80224e-28	2.24594e-25	1.25412	8.3508e-27	5.9912e-25	1.7597	2.95316e-40	4.5988e-38	--
MSTRG.55946	XA21	6.14	7.4	5.98	19.41	18.99	19.43	40.72	34.7	32.64	21.16	20.95	20.35	30.37	29.28	30	29.38	33.18	36.4	32.9867	29.8833	20.82	36.02	19.2767	6.5067	1.56687	3.86322e-64	3.56154e-62	2.46881	2.58415e-137	1.49886e-134	1.67798	2.92332e-64	3.52232e-61	2.19935	7.10885e-188	1.54408e-184	2.34189	5.78658e-130	6.68025e-127	--
MSTRG.55974	--	3.92	4.49	4.52	1.68	1.77	2.05	0.54	0.35	0.28	1.83	1.52	1.94	1.15	0.89	1.68	0.91	0.66	0.37	0.6467	1.24	1.7633	0.39	1.8333	4.31	-1.23322	0.000614125	0.00430077	-3.46614	2.21872e-13	5.88547e-12	-1.28938	1.97613e-05	0.000479942	-1.79735	1.09863e-09	2.27264e-08	-2.73659	6.79827e-11	1.89022e-09	--
MSTRG.56062	ERF037	4.98	4.76	5.35	27.7	24.8	24.27	43.57	42.02	50.91	16.2	19.43	19.55	28.91	24.95	28.19	37.33	35.08	33.03	35.1467	27.35	18.3933	45.5	25.59	5.03	2.34695	1.32934e-73	1.41594e-71	3.17724	1.90859e-139	1.13756e-136	1.87055	2.15978e-33	7.23428e-31	2.44291	2.15858e-99	1.33008e-96	2.80476	1.28006e-111	1.05554e-108	--
MSTRG.56434	--	3.19	2.59	4.39	12.07	10.2	11.9	10.92	11.77	10.26	6.56	7.91	8.48	6.66	7.02	6.86	10.3	8.17	9	9.1567	6.8467	7.65	10.9833	11.39	3.39	1.74841	9.78306e-09	1.3679e-07	1.69596	5.4537e-08	8.39403e-07	1.17417	0.00179258	0.0240062	1.01412	0.000678402	0.00525601	1.43354	6.70384e-05	0.000745229	--
MSTRG.57770	MYB2	11.23	13.06	13.38	1.65	1.82	0.56	4.16	5.83	5.65	3.81	4.46	4.37	6.18	3.95	4.65	4.53	5.38	4.06	4.6567	4.9267	4.2133	5.2133	1.3433	12.5567	-3.22456	1.15559e-23	3.97038e-22	-1.26818	7.00722e-08	1.0643e-06	-1.57542	5.84959e-15	5.38715e-13	-1.34977	9.92976e-15	3.31814e-13	-1.43108	2.67573e-11	7.77948e-10	--
MSTRG.57811	ERF039	27.59	30.67	28.82	4.12	3.28	3.94	8.02	11.08	11.7	10.46	11.8	13.99	12.02	11.88	11.05	12.09	8.98	9.38	10.15	11.65	12.0833	10.2667	3.78	29.0267	-2.94092	8.5662e-79	9.97269e-77	-1.49941	3.35749e-23	1.66569e-21	-1.26436	1.18226e-26	2.80999e-24	-1.31705	2.46366e-48	4.22185e-46	-1.5159	2.2854e-31	2.39561e-29	--
MSTRG.579	ERF073	4.61	5.57	4.18	16.86	14.45	14.57	12.02	12.04	14.69	25.36	28.93	26.49	16.35	14.43	16.42	12.28	12.63	14.36	13.09	15.7333	26.9267	12.9167	15.2933	4.7867	1.67581	3.72808e-20	1.10478e-18	1.43214	5.97305e-13	1.52996e-11	2.49194	4.49143e-50	2.92966e-47	1.71673	8.71961e-27	6.24548e-25	1.45137	1.34651e-12	4.38975e-11	--
MSTRG.57961	MYB30	65.44	66.73	71.87	9.93	3.36	7.33	32.68	32.33	29.87	19.71	19.64	21.73	34.82	27.14	29.78	32.27	34.23	27.5	31.3333	30.58	20.36	31.6267	6.8733	68.0133	-3.30674	8.27642e-36	4.24046e-34	-1.10468	4.71886e-10	9.18922e-09	-1.74008	3.36501e-27	8.31695e-25	-1.15323	6.06038e-17	2.39118e-15	-1.11812	2.85504e-12	9.03833e-11	--
MSTRG.58547	UGT85A24	6.03	6.49	4.74	0.43	0.52	0.53	1.06	0.38	0.33	1.33	1.39	0.74	0.35	0.62	0.8	0.2	0.49	0.76	0.4833	0.59	1.1533	0.59	0.4933	5.7533	-3.54376	2.65344e-10	4.29237e-09	-3.28561	6.51677e-10	1.24657e-08	-2.31859	3.76145e-08	1.55612e-06	-3.28561	4.67936e-14	1.47676e-12	-3.57331	9.4697e-11	2.59549e-09	--
MSTRG.58902	pol	1.71	1.77	1.62	4.33	4.37	4.85	7.45	7.73	6.52	4.62	4.28	4.39	5.04	4.61	5.12	4.63	5.35	6.13	5.37	4.9233	4.43	7.2333	4.5167	1.7	1.40972	3.00185e-25	1.09091e-23	2.08913	1.07201e-59	1.79896e-57	1.38177	2.89824e-20	4.3127e-18	1.5341	1.17092e-35	1.27165e-33	1.65939	2.93857e-28	2.6754e-26	--
MSTRG.59068	--	0.67	1.15	0.55	5.57	5.77	5.79	5.78	5.7	6.22	2.26	2.6	2.71	2.84	3.9	2.76	1.88	3.27	2.13	2.4267	3.1667	2.5233	5.9	5.71	0.79	2.85357	4.95332e-19	1.39557e-17	2.90079	3.28645e-19	1.29043e-17	1.67541	0.000110151	0.00218123	2.00304	5.98967e-09	1.13006e-07	1.61905	0.000371314	0.00344066	--
MSTRG.59973	RR6	3.01	3.58	2.65	8.81	7.82	8.3	10.56	9.97	11.15	8.24	6.99	7	8.42	7.67	7.71	6.95	8.89	7.6	7.8133	7.9333	7.41	10.56	8.31	3.08	1.43192	4.90058e-07	5.68148e-06	1.77761	1.32133e-10	2.71695e-09	1.26654	0.000122978	0.00240395	1.365	1.10963e-07	1.76149e-06	1.34301	4.2173e-05	0.000488425	--
MSTRG.60277	PEX22	2.42	2.88	1.31	0.44	0.67	0.52	0.75	0.66	0.73	0.65	1	0.64	0.78	0.38	0.59	0.57	0.65	0.91	0.71	0.5833	0.7633	0.7133	0.5433	2.2033	-2.01978	0.000108378	0.000885634	-1.62704	0.00074135	0.00558293	-1.5293	0.000377843	0.00643483	-1.9173	9.60208e-07	1.33651e-05	-1.6338	0.000456937	0.00413406	--
MSTRG.61050	BGLU12	1.46	1.85	2.14	6.29	7.24	7.37	5.91	5.56	5.24	7.63	9.01	6.4	7.11	7.24	8.42	7.89	9.1	7.64	8.21	7.59	7.68	5.57	6.9667	1.8167	1.93917	4.00399e-23	1.34478e-21	1.61638	1.4282e-14	4.13776e-13	2.07981	7.19666e-22	1.22418e-19	2.06281	9.79341e-33	9.42272e-31	2.17609	4.43835e-27	3.81994e-25	--
MSTRG.61353	--	1.93	2.26	2.96	13.18	13.47	11.03	13.72	11.99	11.92	10.88	4.37	7.24	8.51	6.81	9.01	6.04	10.62	6.33	7.6633	8.11	7.4967	12.5433	12.56	2.3833	2.39778	9.90927e-09	1.38533e-07	2.39587	1.01452e-08	1.71013e-07	1.65327	0.0026938	0.0337563	1.76672	1.22485e-05	0.000140876	1.68499	0.00183815	0.0139058	--
MSTRG.6159	--	44.26	37.63	45.21	15.94	9.21	11.54	16.99	21.55	23.34	19.93	19.38	14.87	13.21	12.32	12.55	11.09	9.49	7.64	9.4067	12.6933	18.06	20.6267	12.23	42.3667	-1.79251	1.08223e-13	2.2614e-12	-1.03842	2.63768e-06	3.20659e-05	-1.23013	2.61609e-11	1.6651e-09	-1.73886	5.29616e-27	3.86348e-25	-2.17117	1.4148e-23	1.01912e-21	--
MSTRG.61818	--	1.49	2.27	4.13	0	0.43	0.22	0.33	0.26	0	0	0.67	0.18	0	0	0	0	0.45	0.22	0.2233	0	0.2833	0.1967	0.2167	2.63	-3.60151	6.11141e-05	0.00052223	-3.74124	1.49358e-05	0.000160347	-3.21449	5.86966e-05	0.00125267	-11.3608	1.20508e-08	2.18522e-07	-3.55779	2.18118e-05	0.000268409	--
MSTRG.61823	--	32.6	44.94	35.74	1.85	1.22	1.42	1.56	0	0.27	1.48	2.45	0.58	0.69	1.22	0.24	1.89	0.9	0.8	1.1967	0.7167	1.5033	0.61	1.4967	37.76	-4.65703	9.10072e-45	5.83196e-43	-5.95191	2.2219e-06	2.736e-05	-4.65062	3.28203e-51	2.25973e-48	-5.71941	4.28295e-53	8.51513e-51	-4.97977	2.2671e-46	4.24875e-44	--
MSTRG.61849	HSP82	0.66	0.5	0.56	2.61	2.74	2.61	0	0.09	0.16	0.08	0.12	0.1	0	0	0.12	0.05	0.08	0.13	0.0867	0.04	0.1	0.0833	2.6533	0.5733	2.21036	8.16735e-14	1.72288e-12	-2.78241	0.000870956	0.00644882	-2.51937	0.000109713	0.00217422	-3.8413	2.38027e-06	3.08109e-05	-2.72583	0.000243317	0.00236152	--
MSTRG.62095	CYP84A1	6.12	5.79	5.48	2.06	1.43	1.27	2.38	1.82	0.86	3.01	1.11	1.41	2.04	1.08	1.44	1.19	0.87	1.31	1.1233	1.52	1.8433	1.6867	1.5867	5.7967	-1.86922	5.27408e-11	9.03949e-10	-1.78105	6.22798e-09	1.07134e-07	-1.65291	9.65931e-09	4.37584e-07	-1.93115	6.71976e-20	3.30592e-18	-2.36744	4.69767e-18	2.38977e-16	--
MSTRG.62401	--	0.44	1.38	1.09	11.12	11.51	9.73	17.67	19.75	17.59	7.13	6.42	4.93	9.87	7.72	9.65	11.8	9.35	12.58	11.2433	9.08	6.16	18.3367	10.7867	0.97	3.47512	4.6902e-24	1.63897e-22	4.2406	2.42877e-43	2.60424e-41	2.66687	3.29324e-10	1.8314e-08	3.22664	9.08322e-24	5.59694e-22	3.53494	1.2637e-22	8.51479e-21	--
MSTRG.62710	--	3.46	3.13	3.74	9.9	9.09	9.24	14.87	16.01	13.37	9.25	9.35	9.89	9.34	10.13	9.15	7.51	7.91	8.14	7.8533	9.54	9.4967	14.75	9.41	3.4433	1.45039	1.75826e-19	5.06954e-18	2.09884	8.57746e-44	9.34792e-42	1.46362	1.13372e-16	1.23716e-14	1.47018	6.2708e-24	3.89993e-22	1.1895	9.30946e-11	2.55319e-09	--
MSTRG.63059	AOX1B	6.79	7.11	10.48	1.13	1.8	1.45	0.81	0.95	0.47	2.61	3.28	4.39	2.85	3.91	2.54	3.16	2.9	3.89	3.3167	3.1	3.4267	0.7433	1.46	8.1267	-2.4767	8.32132e-19	2.31952e-17	-3.45058	1.74259e-28	1.10329e-26	-1.24586	2.14791e-08	9.23378e-07	-1.3904	1.18744e-13	3.61991e-12	-1.29293	7.99074e-09	1.71849e-07	--
MSTRG.63599	--	1.73	1.86	1.56	8.05	4.74	7.16	4.11	7.37	11.02	5.51	7.86	7.01	4.73	3.71	6.03	4.33	5.12	6.25	5.2333	4.8233	6.7933	7.5	6.65	1.7167	1.95374	6.01881e-06	6.06041e-05	2.12728	3.10001e-06	3.72462e-05	1.98451	1.29101e-05	0.000325957	1.49042	0.000241081	0.00210656	1.60812	0.00110898	0.00901249	--
MSTRG.64087	--	10.58	8.04	11.9	31.47	30.33	30.38	25.59	30.05	33.04	22.77	30.02	23.77	19	25.21	25.82	33.06	32.59	31.66	32.4367	23.3433	25.52	29.56	30.7267	10.1733	1.5947	3.71094e-17	9.51789e-16	1.53885	5.41955e-14	1.51235e-12	1.32684	8.88471e-09	4.04394e-07	1.19822	1.40334e-10	3.20939e-09	1.67283	5.71331e-16	2.48082e-14	--
MSTRG.64497	Os08g0231400	2.63	0.6	1.62	4.78	4.37	4.13	5.71	6.54	4.81	4.51	6.14	5.3	7.82	7.4	8.72	4.97	5.5	7.77	6.08	7.98	5.3167	5.6867	4.4267	1.6167	1.4532	0.00188763	0.0116604	1.81456	5.8336e-05	0.000558314	1.7175	0.000425446	0.0071211	2.30337	3.75678e-11	9.09942e-10	1.91105	6.41346e-05	0.000716326	--
MSTRG.64969	WAK2	1.5	1.33	1.64	0.14	0.26	0.15	0.24	0.19	0.4	0.46	0.58	0.52	0.57	0.31	0.76	0.62	0.6	0.81	0.6767	0.5467	0.52	0.2767	0.1833	1.49	-3.02277	3.34854e-10	5.36754e-09	-2.42909	4.00326e-08	6.28814e-07	-1.51873	4.68841e-06	0.000132616	-1.44658	1.32777e-06	1.80333e-05	-1.1388	0.000813468	0.00688489	--
MSTRG.66304	BGLU12	1.69	1.55	2.18	12.5	5.67	9.21	9.81	7.82	10.98	9.61	18.85	14.77	16.02	17.17	20.25	12.21	15.99	14.14	14.1133	17.8133	14.41	9.5367	9.1267	1.8067	2.33676	5.96699e-12	1.10469e-10	2.40015	1.56852e-22	7.50589e-21	2.99567	2.77692e-28	7.25621e-26	3.30156	2.80663e-57	6.26852e-55	2.96566	5.53028e-37	7.53151e-35	--
MSTRG.66428	nep1	5.84	6.08	6.93	2.06	1.22	1.89	1.89	3.11	2.21	1.56	3.48	3.47	2.16	2.21	2.44	2.23	2.83	2.8	2.62	2.27	2.8367	2.4033	1.7233	6.2833	-1.86633	1.74359e-12	3.35824e-11	-1.38649	3.78976e-08	5.96907e-07	-1.14733	3.50764e-06	0.000102114	-1.46884	6.37856e-18	2.71259e-16	-1.26196	4.3285e-09	9.66662e-08	--
MSTRG.67036	--	141.32	140.81	146.78	12.9	13.95	13.95	8.68	6.5	6.63	12.11	11.1	10.86	7.61	6.26	5.9	5.13	5.84	4.88	5.2833	6.59	11.3567	7.27	13.6	142.97	-3.39403	9.34927e-272	5.56978e-269	-4.29761	2.02404e-300	5.14482e-297	-3.6541	0	0	-4.43929	0	0	-4.75812	0	0	--
MSTRG.67037	--	3.53	3.34	4.03	0.18	0	0.87	0.23	0	0	0	0.17	0	0	0	0	0	0	0.21	0.07	0	0.0567	0.0767	0.35	3.6333	-3.37587	5.02771e-06	5.12036e-05	-5.56655	3.34459e-07	4.64039e-06	-6.00265	8.17502e-08	3.17641e-06	-11.8271	2.47371e-10	5.51786e-09	-5.69779	3.78273e-07	6.41567e-06	--
MSTRG.67567	FAR2	125.88	133.22	139.87	44.69	39.38	52.67	42.06	42.18	43.18	41.21	40.61	49.17	44.48	52.74	46.54	32.58	32.08	27.35	30.67	47.92	43.6633	42.4733	45.58	132.99	-1.54484	1.38538e-24	4.9228e-23	-1.64669	7.03028e-30	4.7467e-28	-1.60682	6.22709e-38	2.56028e-35	-1.47262	5.00207e-41	6.6451e-39	-2.11642	1.33493e-49	2.726e-47	--
MSTRG.67569	FAR1	18.87	19.15	21.63	5.17	4.55	4.42	4.56	4.51	5.42	6.34	5.66	5.84	5.32	5.34	4.44	3.61	5.08	2.83	3.84	5.0333	5.9467	4.83	4.7133	19.8833	-2.07674	1.00879e-25	3.72564e-24	-2.04146	2.81534e-25	1.53994e-23	-1.74141	1.4484e-26	3.43315e-24	-1.98197	3.70557e-42	5.14293e-40	-2.37238	1.43152e-29	1.38796e-27	--
MSTRG.67846	--	2.22	1.24	2.25	9.47	9.88	14	9.36	9.83	7.16	4.19	3.89	4.73	4.56	4.83	4.65	4.67	4.68	5.87	5.0733	4.68	4.27	8.7833	11.1167	1.9033	2.54612	6.77319e-44	4.25519e-42	2.20624	2.28823e-32	1.71069e-30	1.16571	1.85022e-07	6.84487e-06	1.29798	1.45073e-13	4.3994e-12	1.41441	1.54151e-11	4.59602e-10	--
MSTRG.68045	PNC1	31.69	29.25	36.39	8.54	10.24	8.77	15.05	17.16	12.09	12.18	16.09	14.59	13.81	12.95	15.9	14.42	15.51	13.67	14.5333	14.22	14.2867	14.7667	9.1833	32.4433	-1.82083	2.35734e-36	1.23116e-34	-1.13558	1.7534e-14	5.05958e-13	-1.18325	4.85807e-22	8.36215e-20	-1.19	8.61648e-32	7.93027e-30	-1.15856	1.11677e-21	7.07338e-20	--
MSTRG.68314	CIN6	1.61	1.48	1.07	6.29	6.68	5.91	6.5	7.64	6.2	2.59	2.99	2.77	5.16	3.31	5.59	4.5	4.73	5.1	4.7767	4.6867	2.7833	6.78	6.2933	1.3867	2.1822	8.27359e-23	2.74778e-21	2.28966	3.41718e-24	1.77798e-22	1.00519	0.00115511	0.0166543	1.75694	4.58145e-13	1.32461e-11	1.78438	2.81452e-12	8.91655e-11	--
MSTRG.69155	ERF038	15.22	11.49	12.79	0.4	0.13	0.55	2.36	3.71	1.68	4.94	4.91	4.13	5.7	4.44	4.87	4.57	3.22	4.88	4.2233	5.0033	4.66	2.5833	0.36	13.1667	-5.19275	5.68811e-38	3.11182e-36	-2.34958	4.24375e-18	1.55736e-16	-1.49849	1.56804e-15	1.52845e-13	-1.39593	9.0879e-19	4.09743e-17	-1.64044	1.19999e-14	4.68856e-13	--
MSTRG.69431	--	4.98	5.05	5.42	0.65	1	0.85	1.26	1.38	1.48	1.75	2.21	2.26	1.77	1.2	2.1	1.61	1.19	1.29	1.3633	1.69	2.0733	1.3733	0.8333	5.15	-2.62761	9.69873e-17	2.43124e-15	-1.90689	5.39199e-12	1.26594e-10	-1.31262	8.38997e-09	3.83283e-07	-1.60755	1.66821e-14	5.47141e-13	-1.91743	1.06965e-12	3.5362e-11	--
MSTRG.69435	BHLH153	12.02	14.41	13.05	27.23	29.05	29.5	40.48	39.74	41.68	28.42	30.46	31.77	44.19	38.17	43.33	50.74	53.37	46.93	50.3467	41.8967	30.2167	40.6333	28.5933	13.16	1.11952	4.74096e-26	1.77844e-24	1.6265	2.60205e-54	3.85724e-52	1.19919	6.82852e-23	1.23416e-20	1.67068	2.09051e-69	6.53337e-67	1.93574	2.74752e-75	1.11774e-72	--
MSTRG.70091	--	1.55	1.14	1.93	0.14	0.29	0.19	0.52	0.3	0.32	0.22	0.05	0.2	0.3	0.25	0.23	0.51	0.11	0.16	0.26	0.26	0.1567	0.38	0.2067	1.54	-2.89755	4.51359e-05	0.000394953	-2.01886	0.000762296	0.00572548	-3.29716	1.70517e-06	5.28694e-05	-2.56635	1.51667e-06	2.0357e-05	-2.56635	0.000127732	0.00132718	--
MSTRG.70242	--	76.07	85.83	82.7	5.59	4.97	5.07	2.43	3.17	2.45	5.96	4.38	5.44	3.11	0.89	2.16	1.2	0.78	4.4	2.1267	2.0533	5.26	2.6833	5.21	81.5333	-3.96803	6.40074e-130	1.34529e-127	-4.92529	1.57072e-138	9.23444e-136	-3.95426	1.03378e-155	1.79368e-151	-5.31135	1.28422e-42	1.82611e-40	-5.26072	3.26598e-15	1.33449e-13	--
MSTRG.70818	--	1.69	1.69	2.51	11.45	9.77	8.66	15.79	16.71	18.44	7.46	9.61	6.65	11.61	7.66	7.61	11.64	10.57	13.87	12.0267	8.96	7.9067	16.98	9.96	1.9633	2.34284	6.06967e-17	1.53894e-15	3.11246	7.1724e-37	6.27389e-35	2.00976	4.24043e-10	2.31656e-08	2.19019	3.48753e-16	1.29822e-14	2.61486	1.24586e-20	7.37323e-19	--
MSTRG.7096	RPS28	15.32	22.87	13.41	0	0	0	0	0	0	0	0	0	0	0	0	0	0	0.39	0.13	0	0	0	0	17.2	-14.0701	4.25407e-11	7.34078e-10	-14.0701	2.19382e-11	4.85897e-10	-14.0701	3.21157e-12	2.25233e-10	-14.0701	1.78386e-12	4.85543e-11	-7.04775	2.57567e-09	5.92794e-08	--
MSTRG.71314	--	2.38	2.74	1.28	0	0	0	0	0	0	0	0	0	0	0	0	0	0	0	0	0	0	0	0	2.1333	-11.0589	1.88698e-06	2.03195e-05	-11.0589	1.1875e-06	1.52446e-05	-11.0589	2.76151e-07	9.86693e-06	-11.0589	1.11369e-07	1.76763e-06	-11.0589	1.00998e-06	1.58764e-05	--
MSTRG.71603	BURP11	3.84	3.62	5.13	0.51	0.25	0.23	0.27	0.33	0.51	0.39	0.66	0.48	0.73	0.3	0.63	0.41	0.47	0.6	0.4933	0.5533	0.51	0.37	0.33	4.1967	-3.66871	1.64125e-19	4.74009e-18	-3.50365	5.21127e-20	2.15696e-18	-3.04067	3.08472e-21	5.03023e-19	-2.92302	3.58177e-25	2.36467e-23	-3.08861	1.29409e-19	7.25219e-18	--
MSTRG.71897	--	3.08	2.48	2.57	9.92	12.19	9.14	13.72	13.28	15.01	5.8	5.22	6.59	7	8.65	7.61	8.99	9.92	8.79	9.2333	7.7533	5.87	14.0033	10.4167	2.71	1.94253	1.9425e-22	6.36566e-21	2.36941	1.7991e-38	1.65232e-36	1.11507	8.05779e-06	0.000213316	1.51652	5.16455e-16	1.89648e-14	1.76856	6.44318e-17	3.02861e-15	--
MSTRG.72428	NPF4.6	4.05	3.44	4.06	0.17	0.41	0.43	0.54	0.24	0.38	0.93	0.91	1.79	1.27	1.22	0.66	0.55	1	1.27	0.94	1.05	1.21	0.3867	0.3367	3.85	-3.51547	1.46196e-14	3.23235e-13	-3.3157	3.54299e-15	1.06577e-13	-1.66985	2.3633e-07	8.57839e-06	-1.87447	5.97687e-12	1.55334e-10	-2.03413	1.05036e-08	2.2241e-07	--
MSTRG.72448	--	1.69	1.05	0.64	0	0	0	0	0	0	0	0	0	0	0	0	0	0	0	0	0	0	0	0	1.1267	-10.1378	4.38982e-05	0.000384942	-10.1378	2.99021e-05	0.000303527	-10.1378	8.54211e-06	0.000224426	-10.1378	3.79976e-06	4.76448e-05	-10.1378	2.58403e-05	0.000313045	--
MSTRG.72487	NPF4.5	1.76	1.68	0.93	0.17	0	0.04	0.45	0	0.18	0.39	0.12	0.39	0.06	0.3	0.41	0.09	0.48	0.41	0.3267	0.2567	0.3	0.21	0.07	1.4567	-4.37917	4.66276e-08	6.07425e-07	-2.79421	3.14754e-05	0.000317855	-2.27964	9.92754e-06	0.000257306	-2.5047	1.27446e-07	2.01067e-06	-2.15678	8.05257e-05	0.000879102	--
MSTRG.7260	--	2.28	2.4	3.53	0.8	1.07	0.93	1.13	0.89	0.71	1.46	0.72	1.4	1.1	1.22	0.93	1.05	0.79	1.44	1.0933	1.0833	1.1933	0.91	0.9333	2.7367	-1.55196	0.000101794	0.000836099	-1.58848	0.000734807	0.00553945	-1.19742	0.000608296	0.00968106	-1.33694	0.000153559	0.00140793	-1.32369	0.00140514	0.0110571	--
MSTRG.7285	DIR15	70.66	75.46	79.28	14.37	13.16	12.41	15.63	12.65	13.62	18.75	15.52	18.28	9.17	8.44	7.76	3.71	4.4	4.57	4.2267	8.4567	17.5167	13.9667	13.3133	75.1333	-2.49658	1.72694e-95	2.46983e-93	-2.42747	7.93933e-90	2.29479e-87	-2.10072	2.75714e-92	7.71582e-89	-3.15129	3.42411e-203	8.7498e-200	-4.15186	1.72482e-171	3.31867e-168	--
MSTRG.74182	RPS25B	19.69	10.11	20.4	0.48	0	0	1.5	0.78	0	0.4	1.35	2.24	1.75	0.89	1.18	1.14	0.61	1.13	0.96	1.2733	1.33	0.76	0.16	16.7333	-6.70851	2.13191e-06	2.27922e-05	-4.46058	1.36263e-06	1.7318e-05	-3.65323	4.89422e-07	1.67954e-05	-3.71604	5.80114e-08	9.57111e-07	-4.12355	1.03927e-06	1.63102e-05	--
MSTRG.75248	SLAH3	12.71	12.39	12.76	5.46	5.48	4.92	3.53	4.03	5.59	7.22	4.82	6.06	5.67	5.24	5.89	4.77	5.17	4.99	4.9767	5.6	6.0333	4.3833	5.2867	12.62	-1.25528	1.84267e-16	4.55177e-15	-1.52561	1.25171e-16	4.16384e-15	-1.06468	3.08345e-14	2.66432e-12	-1.17221	7.76797e-29	6.1974e-27	-1.34246	2.372e-22	1.57135e-20	--
MSTRG.75475	--	21.33	18.91	15.12	42.15	46.55	50.85	44.94	45.12	45.06	39.69	41.05	33.18	42.48	40.71	41.66	47.52	48.53	49.61	48.5533	41.6167	37.9733	45.04	46.5167	18.4533	1.33387	1.27395e-22	4.20028e-21	1.28733	6.88012e-21	2.99245e-19	1.04111	2.53128e-10	1.42134e-08	1.17328	1.25403e-22	7.21538e-21	1.39569	1.96304e-22	1.30945e-20	--
MSTRG.75834	--	1.18	2.63	0.7	0	0	0	0	0	0	0	0	0	0	0	0	0	0	0	0	0	0	0	0	1.5033	-10.5539	7.66874e-05	0.000644405	-10.5539	5.3218e-05	0.000512624	-10.5539	1.57736e-05	0.000391532	-10.5539	7.24064e-06	8.67459e-05	-10.5539	4.54661e-05	0.000523066	--
MSTRG.76096	CBP60A	0.6	0.65	0.67	5.85	6.23	4.8	8.42	9.1	7.76	1.86	2.07	1.87	4.25	4.35	4.41	4.4	5.47	4.52	4.7967	4.3367	1.9333	8.4267	5.6267	0.64	3.13614	7.08585e-33	3.35028e-31	3.71882	1.20238e-55	1.82946e-53	1.59495	9.33928e-06	0.000244039	2.76044	7.39435e-31	6.5756e-29	2.90589	2.29294e-26	1.9256e-24	--
MSTRG.76488	--	7.31	7.72	5.53	1.96	1.53	1.38	0.1	0.7	0.13	1.29	1.17	0.71	0.83	1.52	0.44	0.88	0.94	0.15	0.6567	0.93	1.0567	0.31	1.6233	6.8533	-2.07785	2.38055e-08	3.21261e-07	-4.46647	1.39686e-15	4.33157e-14	-2.69729	5.12136e-14	4.35155e-12	-2.8815	1.25294e-17	5.2085e-16	-3.38357	5.28613e-14	1.96349e-12	--
MSTRG.76668	At3g62120	1.05	1.81	1.73	0.1	0	0	0	0	0	0	0.1	0	0	0	0	0.24	0	0	0.08	0	0.0333	0	0.0333	1.53	-5.52042	9.38915e-05	0.000775024	-10.5793	7.53815e-07	9.94609e-06	-5.52042	1.68285e-05	0.000414986	-10.5793	6.95683e-08	1.13422e-06	-4.25739	5.85684e-05	0.000659518	--
MSTRG.77524	NPF4.5	3.9	3.52	4.11	0.23	0.21	0.34	0.29	0.35	0.49	0.75	1.09	0.74	1.01	0.69	0.85	0.6	0.27	0.45	0.44	0.85	0.86	0.3767	0.26	3.8433	-3.88577	2.59138e-14	5.64527e-13	-3.351	2.06867e-13	5.50432e-12	-2.15995	3.28826e-10	1.8298e-08	-2.17682	1.70719e-13	5.14658e-12	-3.12678	4.29417e-13	1.47599e-11	--
MSTRG.7806	WRKY28	3.83	3.64	3.54	0.14	0.21	1.02	0	0.44	0.39	0.38	0.56	0.71	0.5	0.22	0.74	0	0.5	0.57	0.3567	0.4867	0.55	0.2767	0.4567	3.67	-3.00657	1.17641e-07	1.46071e-06	-3.72956	1.35552e-10	2.78262e-09	-2.73828	1.68754e-10	9.74697e-09	-2.91477	2.60696e-13	7.71188e-12	-3.36313	8.68164e-10	2.13001e-08	--
MSTRG.78170	WAK2	2.59	2.5	2.3	0.26	0.71	1.17	0.31	0	0.52	1.24	0.49	0.4	0.33	0.61	0.51	0.46	0.47	0.46	0.4633	0.4833	0.71	0.2767	0.7133	2.4633	-1.78796	0.000324461	0.00241516	-3.15439	2.0959e-07	2.99147e-06	-1.79472	2.71773e-05	0.000638254	-2.34952	7.60315e-11	1.78486e-09	-2.41049	5.72136e-08	1.0979e-06	--
MSTRG.78196	--	2.67	1.04	2.12	26	19.73	20.1	26.28	26.63	32.18	12.35	13.94	16.14	20.8	25.13	22.47	18.17	33.68	24.71	25.52	22.8	14.1433	28.3633	21.9433	1.9433	3.49718	8.40449e-10	1.29945e-08	3.86742	8.8466e-13	2.23422e-11	2.86352	1.72411e-05	0.000424346	3.55243	4.71645e-13	1.36002e-11	3.71502	1.72564e-09	4.06671e-08	--
MSTRG.78439	At2g30660	15.75	14.72	13.03	1.83	2	1.71	2	1.62	1.58	1.71	1.33	1.12	0.4	0.93	0.8	0.59	0.69	0.46	0.58	0.71	1.3867	1.7333	1.8467	14.5	-2.97306	3.76483e-39	2.11593e-37	-3.06443	5.74547e-42	5.93949e-40	-3.38636	4.77006e-53	3.69479e-50	-4.35209	3.02092e-71	9.83009e-69	-4.64386	3.77841e-54	8.49729e-52	--
MSTRG.79806	Os04g0656100	3.03	3.27	3.42	1.84	1.2	1.25	1.18	1.22	1.03	1.22	1.15	1.91	1.05	0.87	0.36	0.53	0.69	1.37	0.8633	0.76	1.4267	1.1433	1.43	3.24	-1.17998	0.000823795	0.00558966	-1.50275	6.22822e-06	7.11986e-05	-1.18335	5.33144e-05	0.00114969	-2.09192	2.44355e-12	6.56261e-11	-1.908	3.10319e-07	5.34693e-06	--
MSTRG.81191	WAK2	5.51	5.43	4.88	1.71	2.17	1.54	1.38	0.94	0.79	0.99	1.52	1.79	1.32	2.05	1.4	0.89	1.34	1.34	1.19	1.59	1.4333	1.0367	1.8067	5.2733	-1.54538	2.38403e-12	4.54813e-11	-2.34676	1.52971e-22	7.32421e-21	-1.87934	3.47105e-18	4.33896e-16	-1.72969	4.12984e-25	2.71619e-23	-2.14775	5.61759e-22	3.64609e-20	--
MSTRG.8323	ACC1	3.72	2.72	2.53	10.87	10.14	11.93	15.58	14.39	15.96	9.85	9.28	10.11	6.91	7.91	9.03	5.73	5.73	7.28	6.2467	7.95	9.7467	15.31	10.98	2.99	1.87666	4.35922e-10	6.91195e-09	2.35626	5.47224e-17	1.8678e-15	1.70476	3.92853e-07	1.36434e-05	1.41081	1.25824e-06	1.71749e-05	1.06294	0.00683774	0.0428202	--
MSTRG.84120	--	9.77	10.58	10.88	3.46	3.82	3.88	2.22	3.42	2.91	3.43	4.54	5.31	4.33	4.06	3.34	3.2	2.61	4.48	3.43	3.91	4.4267	2.85	3.72	10.41	-1.4846	6.47832e-10	1.01069e-08	-1.86894	3.77391e-16	1.21472e-14	-1.23368	4.70294e-10	2.54996e-08	-1.41273	2.53704e-16	9.54212e-15	-1.60169	5.20651e-10	1.30969e-08	--
MSTRG.84904	--	0.68	1.09	1.36	0	0	0.1	0	0	0	0	0	0	0	0.33	0	0	0	0.09	0.03	0.11	0	0	0.0333	1.0433	-4.96809	0.00117706	0.00767929	-10.027	9.29941e-05	0.000857994	-10.027	2.90889e-05	0.000678557	-3.24562	0.00205619	0.0138164	-5.12009	0.000804971	0.00682566	--
MSTRG.85144	20ox2	0.62	0.6	0.28	3.36	4.54	4.19	4.88	4.89	6.4	0.95	1.63	2.05	1.39	4.42	2.2	3	2.73	1.14	2.29	2.67	1.5433	5.39	4.03	0.5	3.01078	2.64478e-16	6.45378e-15	3.43029	1.46233e-22	7.00936e-21	1.62605	0.00226413	0.0292577	2.41684	2.88138e-08	4.95036e-07	2.19535	1.10352e-05	0.000143405	--
MSTRG.85354	CYSTM12	0.68	0.53	0.25	5.43	8.86	11.15	8.37	9.45	8.95	3.59	7.55	2.13	6.64	5.8	6.73	3.4	4.58	3.53	3.8367	6.39	4.4233	8.9233	8.48	0.4867	4.12306	5.06607e-08	6.56992e-07	4.19658	1.01816e-08	1.71591e-07	3.18413	0.000673593	0.0105786	3.71481	1.71753e-07	2.66278e-06	2.97885	0.00124436	0.00995388	--
MSTRG.85465	--	2.74	4.25	3.09	1.12	0.86	1.66	1.3	1.69	0.95	0.71	0.81	0.83	0.89	1.26	1.2	0.92	1.09	1.49	1.1667	1.1167	0.7833	1.3133	1.2133	3.36	-1.46949	0.00422361	0.0237022	-1.35523	0.00630475	0.0357319	-2.10076	8.21724e-06	0.000217206	-1.58926	3.03032e-05	0.000322766	-1.52607	0.00108037	0.00881723	--
MSTRG.86153	MYB2	13.85	15.5	18.33	3	1.83	1.5	6.65	7.77	6.06	4.46	3.38	5.82	4.76	6.56	4.65	2.99	6.49	5.48	4.9867	5.3233	4.5533	6.8267	2.11	15.8933	-2.91311	6.22232e-20	1.82886e-18	-1.21917	5.86761e-07	7.87172e-06	-1.80343	5.87006e-14	4.9634e-12	-1.57802	2.49144e-16	9.37873e-15	-1.67227	3.01589e-10	7.79478e-09	--
MSTRG.86500	LAC23	3.27	2.97	3.94	0.4	0.4	0.61	0.52	1.29	1.65	0.86	1.28	1.81	1.95	0.95	0.97	0.35	1.06	1.66	1.0233	1.29	1.3167	1.1533	0.47	3.3933	-2.85197	3.27651e-07	3.87135e-06	-1.55689	0.0027614	0.0176934	-1.36581	0.000917512	0.0137354	-1.39533	0.000130971	0.00121844	-1.72943	0.000559759	0.00495762	--
MSTRG.86660	--	4.42	3.72	3.58	0	0	0.07	0	0	0	0	0	0.06	0.06	0	0	0	0	0	0	0.02	0.02	0	0.0233	3.9067	-7.3874	3.80672e-09	5.54903e-08	-11.9317	1.40564e-11	3.16849e-10	-7.60979	3.88613e-10	2.13511e-08	-7.60979	2.67646e-10	5.94266e-09	-11.9317	1.18626e-11	3.57376e-10	--
MSTRG.87166	OsI_21081	6	4.88	4.36	0.8	0.68	0	0.66	0.52	1.59	1.13	0.31	1.77	1.68	3.8	1.99	2.14	2.78	1.24	2.0533	2.49	1.07	0.9233	0.4933	5.08	-3.36419	0.00309787	0.0180907	-2.45991	1.03523e-09	1.93737e-08	-2.24722	3.54364e-09	1.73489e-07	-1.02868	1.87393e-05	0.000207613	-1.30686	2.02179e-05	0.000249896	--
MSTRG.88613	FLBR	4.16	3.67	3.8	1.15	1.67	2.32	1.13	1.25	1.23	1.18	1.41	2.56	0.92	1.9	1.43	1.06	1.06	1.27	1.13	1.4167	1.7167	1.2033	1.7133	3.8767	-1.17801	0.000359046	0.00265112	-1.68778	4.60995e-08	7.1746e-07	-1.17521	6.2833e-05	0.00132885	-1.45232	1.23104e-09	2.53448e-08	-1.77849	2.32589e-09	5.39177e-08	--
MSTRG.88840	MYB2	14.34	11.8	13.04	2.18	1.22	1.1	4.38	6.51	7.16	4.44	5.46	5.33	6.38	7.01	4.84	5.76	5.63	5.48	5.6233	6.0767	5.0767	6.0167	1.5	13.06	-3.12212	5.74604e-39	3.21477e-37	-1.11812	1.4143e-08	2.34964e-07	-1.3632	9.64956e-20	1.37459e-17	-1.1038	5.80848e-18	2.47865e-16	-1.21566	1.07183e-15	4.5648e-14	--
MSTRG.89031	--	13.93	21.66	9.78	210.12	202.11	215.28	76.39	97.85	99.27	56.98	47.44	68.54	41.14	68.42	65.53	59.58	57.84	37.28	51.5667	58.3633	57.6533	91.17	209.17	15.1233	3.78983	8.01102e-39	4.4675e-37	2.59178	4.11213e-13	1.06594e-11	1.93063	6.74849e-06	0.000182782	1.94829	3.36826e-10	7.40489e-09	1.76966	0.000270547	0.00259727	--
MSTRG.89283	--	3.85	3.46	5.23	1.22	1.22	0.94	1.29	0.88	0.77	1.82	1.55	2.84	1.98	1.87	1.19	1.53	2.05	1.75	1.7767	1.68	2.07	0.98	1.1267	4.18	-1.89144	2.39987e-07	2.88007e-06	-2.09265	1.0052e-08	1.6954e-07	-1.01387	0.000558756	0.00899161	-1.31504	1.64724e-07	2.55701e-06	-1.23433	5.76461e-05	0.000650316	--
MSTRG.89675	ZIFL1	6.53	5.69	6.25	10.49	14.96	15.83	15.81	16.4	16.63	13.8	13.77	12.6	14.84	14.34	15.75	16.99	18.53	17.23	17.5833	14.9767	13.39	16.28	13.76	6.1567	1.16026	6.53982e-10	1.01954e-08	1.40288	2.45673e-17	8.58544e-16	1.12093	4.55211e-09	2.18908e-07	1.2825	9.24722e-18	3.89441e-16	1.51399	3.18483e-18	1.64726e-16	--
MSTRG.90763	PUKI	2.57	8.32	2.71	0	0	0	0	0	0	0	0	0	0	0	0	0	0	0	0	0	0	0	0	4.5333	-12.1464	0.00110122	0.00723345	-12.1464	0.000823748	0.00613978	-12.1464	0.000309934	0.00541545	-12.1464	0.00018047	0.00162651	-12.1464	0.000730794	0.00626665	--
MSTRG.91209	--	0.87	0.69	0.72	2.25	2.56	2.19	3.71	3.79	3.87	2.59	2.13	1.86	2.12	2.69	2.59	3.58	2.14	2.92	2.88	2.4667	2.1933	3.79	2.3333	0.76	1.61832	9.47751e-07	1.0609e-05	2.31813	5.03338e-15	1.50052e-13	1.52905	4.69904e-05	0.00103204	1.69849	1.43275e-08	2.56872e-07	1.922	6.62113e-08	1.25636e-06	--
MSTRG.91627	At1g12150	0.54	0.74	0.3	0.08	0.05	0.11	0	0.03	0.03	0.11	0.04	0	0.04	0.14	0.08	0.09	0	0	0.03	0.0867	0.05	0.02	0.08	0.5267	-2.71882	0.000758729	0.00518934	-4.71882	3.39159e-05	0.000340924	-3.39689	6.4082e-05	0.00135197	-2.60334	4.35164e-05	0.000449826	-4.13386	6.38636e-05	0.000713669	--
MSTRG.91745	ZIF1	1.82	2.65	3.15	1.18	1.12	0.8	0.55	0.46	0.98	0.52	0.39	0.54	0.81	0.97	0.78	0.84	0.3	0.73	0.6233	0.8533	0.4833	0.6633	1.0333	2.54	-1.29752	0.00872833	0.0443883	-1.93702	0.000278367	0.00232124	-2.39374	8.86744e-07	2.91062e-05	-1.57365	2.13841e-05	0.000234346	-2.02675	7.83482e-05	0.000858035	--
MSTRG.92029	SOG1	2.15	3.55	4.82	0	0	0	0	0	0	0	0	0	0	0	0	0	0	0	0	0	0	0	0	3.5067	-11.7759	2.19359e-05	0.000202749	-11.7759	1.46464e-05	0.000157461	-11.7759	3.99407e-06	0.000115154	-11.7759	1.72159e-06	2.28743e-05	-11.7759	1.26791e-05	0.000162732	--
MSTRG.92166	SCR	1.95	0.97	1.44	0.33	0.55	0.38	0.56	0.45	0.46	0.5	0.66	0.76	0.68	0.45	0.6	0.23	0.29	0.66	0.3933	0.5767	0.64	0.49	0.42	1.4533	-1.7909	1.69263e-05	0.000159327	-1.56851	4.58643e-05	0.000448944	-1.18322	0.000266857	0.00476646	-1.33356	2.24633e-06	2.92558e-05	-1.88554	7.20571e-06	9.72855e-05	--
MSTRG.93837	GLU10	49.87	48.54	46.97	9.23	7.06	6.9	13.42	16.16	16.84	22.63	18.93	23.66	20.38	24.97	22.03	19.07	17.51	19.75	18.7767	22.46	21.74	15.4733	7.73	48.46	-2.64825	2.26792e-122	4.42234e-120	-1.64701	1.29426e-59	2.16352e-57	-1.15644	1.88288e-46	1.02091e-43	-1.10944	3.02844e-66	8.85916e-64	-1.36785	1.325e-69	4.53447e-67	--
MSTRG.94105	TPS26	4.07	3.25	4.82	9.23	8.98	9.29	17.22	13.01	12.14	10.1	8.6	9.82	11.11	13	11.99	12.53	11.66	12.39	12.1933	12.0333	9.5067	14.1233	9.1667	4.0467	1.17966	1.70071e-14	3.74587e-13	1.80327	6.70733e-24	3.44016e-22	1.23221	1.72324e-08	7.56179e-07	1.57223	1.93776e-23	1.16671e-21	1.59129	1.08437e-15	4.61591e-14	--
MSTRG.9500	AtMg01250	1.11	1.39	2.05	0.1	0.35	0.29	0.37	0.19	0.38	0.47	0.38	0.46	0.2	0.13	0.3	0.25	0.32	0.35	0.3067	0.21	0.4367	0.3133	0.2467	1.5167	-2.62027	1.49505e-06	1.63249e-05	-2.27513	5.11255e-06	5.92044e-05	-1.7963	1.349e-05	0.000340104	-2.85244	7.96886e-11	1.86718e-09	-2.30616	1.0691e-06	1.67415e-05	--
MSTRG.95067	--	8.2	6.36	5.18	1.99	2.62	1.44	3.01	3.03	3.53	1.9	1.83	1.78	3.24	2.78	3.46	3.09	2.71	1.79	2.53	3.16	1.8367	3.19	2.0167	6.58	-1.70611	3.27887e-07	3.87361e-06	-1.04453	0.000406346	0.00326554	-1.841	3.41694e-11	2.14142e-09	-1.05816	5.26558e-07	7.61078e-06	-1.37895	2.88966e-06	4.18247e-05	--
MSTRG.95453	At1g15670	0	0.16	0.24	8.85	8.54	10.26	4.77	5.28	5.22	2.03	0.68	1.62	1.7	0.66	0.82	0.99	0.72	0.82	0.8433	1.06	1.4433	5.09	9.2167	0.1333	6.11114	1.00414e-22	3.32468e-21	5.25456	1.98796e-15	6.09023e-14	3.4363	0.000110083	0.00218037	2.99095	0.000436786	0.00356193	2.66107	0.0073436	0.045423	--
MSTRG.95454	AT10	0.37	0.11	0.18	0.82	0.76	1.16	0.98	0.87	1.53	0.72	1.05	1.26	1.92	1.55	1.17	2.24	2.42	2.52	2.3933	1.5467	1.01	1.1267	0.9133	0.22	2.05364	0.000568155	0.00400644	2.35649	5.66836e-05	0.000543703	2.19878	0.000429915	0.00718759	2.81359	4.74476e-09	9.08605e-08	3.44345	6.76581e-13	2.27851e-11	--
MSTRG.96555	--	3.91	3.39	3.85	119.09	121.2	125.43	61.69	65.18	58.52	35.23	33.97	33.46	20.98	16.07	19.45	13.16	10.82	13.49	12.49	18.8333	34.22	61.7967	121.907	3.7167	5.03562	2.19514e-172	6.42788e-170	4.05545	3.49695e-88	9.81223e-86	3.20276	2.88926e-41	1.36224e-38	2.34121	3.30218e-23	1.97182e-21	1.74869	5.7634e-08	1.10474e-06	--
MSTRG.97046	RPP3A	113.17	108.58	129.67	32.38	11.65	22.46	17.62	12.1	17.34	52.98	27.33	48.47	14.44	19.39	21.12	27.68	25.58	43.87	32.3767	18.3167	42.9267	15.6867	22.1633	117.14	-2.40199	7.95325e-21	2.43195e-19	-2.90062	1.7842e-43	1.92024e-41	-1.44829	2.37159e-13	1.88582e-11	-2.677	6.71746e-61	1.72671e-58	-1.85521	4.55857e-23	3.18816e-21	--
MSTRG.9715	--	0.6	0.55	0.49	6.01	6.21	6.56	3.77	4.7	4.28	1.8	2.28	1.66	2.19	1.61	2.16	1.73	1.83	2.26	1.94	1.9867	1.9133	4.25	6.26	0.5467	3.51743	5.98397e-61	5.21608e-59	2.95873	2.09051e-34	1.66976e-32	1.80735	1.14276e-08	5.12606e-07	1.86162	1.83722e-12	4.99285e-11	1.82732	3.88505e-09	8.74166e-08	--
MSTRG.97152	RD21B	1	0.51	0.98	12.34	12.71	12.89	12.62	11.5	13.26	2.74	3.87	3.31	4.33	3.75	4.73	2.44	3.43	4.03	3.3	4.27	3.3067	12.46	12.6467	0.83	3.9295	1.50271e-57	1.23275e-55	3.90805	2.70367e-53	3.88784e-51	1.99419	1.3308e-07	5.04371e-06	2.36305	3.79179e-16	1.40966e-14	1.99128	2.50769e-07	4.37308e-06	--
MSTRG.98272	At1g21890	4.29	4.56	4.9	1.27	1.69	1.22	1.61	1.26	0.9	2.52	1.82	1.85	0.97	1.03	2.07	1.25	1.3	0.93	1.16	1.3567	2.0633	1.2567	1.3933	4.5833	-1.71786	7.26353e-07	8.25088e-06	-1.8668	1.41897e-07	2.07113e-06	-1.15142	4.52683e-05	0.000998515	-1.75633	4.78287e-10	1.03267e-08	-1.98227	4.81895e-09	1.07012e-07	--
MSTRG.98702	--	2.12	2.44	2.69	0.57	0.85	0.58	0.78	0.62	0.91	1.11	0.79	0.75	0.87	0.67	0.9	0.75	1.13	0.7	0.86	0.8133	0.8833	0.77	0.6667	2.4167	-1.85798	0.00119581	0.00778605	-1.65009	0.0025175	0.0163267	-1.45199	0.00198964	0.0262401	-1.5711	0.000150133	0.00137797	-1.49061	0.00330435	0.0231623	--
MSTRG.98910	CVA69.24	6.65	4.74	4.77	0	0	0	0	0	0	0	0	0	0	0	0	0	0	0	0	0	0	0	0	5.3867	-12.3952	2.03575e-10	3.32679e-09	-12.3952	1.0723e-10	2.22446e-09	-12.3952	1.67071e-11	1.08895e-09	-12.3952	8.67954e-12	2.22973e-10	-12.3952	8.9947e-11	2.46843e-09	--
MSTRG.99204	At4g13360	12.03	21.35	13.72	2.79	1.73	3.1	2.16	0.63	2.44	2.24	1.78	0	0.67	0.91	2.71	2.63	0.63	1.5	1.5867	1.43	1.34	1.7433	2.54	15.7	-2.62786	0.000227286	0.00174584	-3.17084	2.01724e-05	0.000211316	-3.55046	2.11411e-06	6.43142e-05	-3.45668	3.74049e-07	5.5266e-06	-3.30669	7.22012e-06	9.74193e-05	--
MSTRG.99641	GLU10	73.38	70.59	72.99	14.27	12.43	13.86	24.47	30.06	29.01	35.54	37.22	34.55	33.66	35.57	34.86	34.9	33.29	34.74	34.31	34.6967	35.77	27.8467	13.52	72.32	-2.4193	9.89948e-202	3.59305e-199	-1.37689	9.43668e-59	1.5446e-56	-1.01564	1.89435e-73	3.1604e-70	-1.0596	2.87997e-115	2.36054e-112	-1.07577	2.74971e-75	1.11774e-72	--
Sspon.01G0000030-2B	EXPB7	4.72	3.99	4.32	0.48	0.53	0.39	0.69	0.73	1.37	0.91	2.33	1.42	1.27	1.5	1.27	1.46	1.52	1.15	1.3767	1.3467	1.5533	0.93	0.4667	4.3433	-3.21834	1.68505e-16	4.17315e-15	-2.2235	6.48936e-10	1.2416e-08	-1.48344	1.46763e-06	4.60142e-05	-1.68941	2.06498e-13	6.16528e-12	-1.65762	1.55144e-08	3.20899e-07	--
Sspon.01G0001970-1P	GSTF11	41.67	41.59	39.46	16.58	23.04	19.59	18.24	18.27	17.82	19.35	16.97	19.72	12.18	13.64	11.91	14.34	13.11	11.78	13.0767	12.5767	18.68	18.11	19.7367	40.9067	-1.05146	1.0594e-10	1.76976e-09	-1.17555	3.93804e-16	1.26661e-14	-1.13084	6.46558e-20	9.39545e-18	-1.70159	8.29886e-50	1.4959e-47	-1.64534	7.70473e-30	7.58929e-28	--
Sspon.01G0004920-2B	--	9.04	9.57	7.2	1.85	1.82	1.31	2.27	2.66	3.83	3.62	4.15	4.79	3.14	3.65	4.5	3.29	2.93	2.79	3.0033	3.7633	4.1867	2.92	1.66	8.6033	-2.37371	5.5605e-25	1.99805e-23	-1.55893	1.20888e-11	2.73854e-10	-1.03909	5.22943e-10	2.82132e-08	-1.19288	6.48877e-16	2.36475e-14	-1.51833	5.60308e-16	2.4354e-14	--
Sspon.01G0004920-3D	--	3.83	4.55	4.51	1.05	0.96	1.15	1.2	1.25	1.74	2.16	1.94	1.95	2.32	1.86	1.39	1.32	1.63	1.42	1.4567	1.8567	2.0167	1.3967	1.0533	4.2967	-2.02826	1.69237e-13	3.4949e-12	-1.62123	2.03398e-09	3.68982e-08	-1.09125	1.2237e-07	4.66429e-06	-1.2105	1.42963e-10	3.26522e-09	-1.56055	1.56579e-10	4.18429e-09	--
Sspon.01G0005260-1A	--	8.18	10.11	10.73	3.01	2.45	1.63	0.72	1.77	1.39	2.34	4.07	3.38	3.99	5.37	3.89	3.17	3.52	3.07	3.2533	4.4167	3.2633	1.2933	2.3633	9.6733	-2.03319	3.115e-09	4.57002e-08	-2.90292	2.16824e-14	6.20483e-13	-1.56767	1.89352e-08	8.24641e-07	-1.13106	1.30683e-07	2.05762e-06	-1.57209	2.63263e-08	5.29235e-07	--
Sspon.01G0005260-2B	SAT4	5.16	4	3.76	1.31	0.88	0.58	0.93	0.82	0.71	1.21	0.5	0.53	0.96	1.18	1.67	2.2	0.36	0.75	1.1033	1.27	0.7467	0.82	0.9233	4.3067	-2.22165	1.23121e-05	0.000118536	-2.39288	9.09329e-07	1.18801e-05	-2.52804	9.9187e-08	3.82094e-06	-1.76174	6.1384e-07	8.7861e-06	-1.9647	0.000165208	0.00167066	--
Sspon.01G0005260-3D	--	6.9	8.15	8.16	0.64	0.69	0.58	0.91	1.77	1.95	1.88	1.59	1.39	2.07	1.24	1.98	1.19	1.57	2.38	1.7133	1.7633	1.62	1.5433	0.6367	7.7367	-3.6031	9.08014e-16	2.15368e-14	-2.32566	1.04117e-09	1.94722e-08	-2.25572	2.76441e-12	1.94502e-10	-2.13341	1.39033e-14	4.58422e-13	-2.17491	4.5887e-10	1.16239e-08	--
Sspon.01G0006150-1P	--	7.38	8.54	5.68	3.7	3.75	2.71	2.44	1.89	2.53	1.82	2.03	3.08	2.03	1.61	2.04	1.49	1.76	1.65	1.6333	1.8933	2.31	2.2867	3.3867	7.2	-1.08813	3.99563e-05	0.000352847	-1.65475	3.46986e-10	6.8543e-09	-1.6401	2.88247e-11	1.82527e-09	-1.92707	2.80501e-21	1.48873e-19	-2.14018	1.06672e-16	4.88933e-15	--
Sspon.01G0006750-1A	NPF8.3	1.03	1.12	0.94	0.52	0.39	0.38	0.4	0.26	0.22	0.51	0.73	0.26	0.54	0.48	0.45	0.34	0.48	0.36	0.3933	0.49	0.5	0.2933	0.43	1.03	-1.26024	0.00282795	0.0166817	-1.81203	2.12748e-05	0.000222111	-1.04264	0.00425326	0.0489108	-1.07179	9.59991e-05	0.000920799	-1.38882	0.000225242	0.00220264	--
Sspon.01G0008490-3P	CAM1-1	3.94	5.15	3.98	10.5	10.61	11.4	9.46	8.05	10.53	10.9	12.99	10.68	9.59	15	11.87	14.07	13.61	16.01	14.5633	12.1533	11.5233	9.3467	10.8367	4.3567	1.31462	1.74294e-08	2.38417e-07	1.10123	1.47414e-05	0.000158359	1.40326	7.21491e-08	2.8328e-06	1.48006	2.13979e-11	5.30261e-10	1.74104	4.59972e-13	1.57726e-11	--
Sspon.01G0008560-2B	At5g10020	1.54	1.25	1.46	0.13	0.32	0.2	0.18	0.31	0.3	0.59	0.61	0.75	0.4	0.42	0.53	1.01	0.23	0.31	0.5167	0.45	0.65	0.2633	0.2167	1.4167	-2.70895	3.01773e-10	4.85891e-09	-2.42754	1.98795e-09	3.61161e-08	-1.12399	9.93159e-05	0.00199439	-1.6545	7.01036e-10	1.48555e-08	-1.45519	0.000837971	0.00706053	--
Sspon.01G0008600-1A	ZBP14	8.8	4.42	6.84	0	0.33	0	0	0	0	0	0	0	0	0	0	0	0	0.28	0.0933	0	0	0	0.11	6.6867	-5.92571	1.67086e-06	1.81415e-05	-12.7071	7.69646e-09	1.31297e-07	-12.7071	1.39571e-09	7.13925e-08	-12.7071	6.03486e-10	1.28583e-08	-6.16275	8.70685e-07	1.38273e-05	--
Sspon.01G0009220-2P	PER70	0.45	0.95	0.55	2.39	2.81	2.65	2.25	4.24	4.31	3.55	3.78	3.3	4.36	4.09	3.5	2.7	3.52	2.77	2.9967	3.9833	3.5433	3.6	2.6167	0.65	2.00922	4.49339e-07	5.23964e-06	2.46949	1.11011e-09	2.06854e-08	2.4466	3.5979e-10	1.98808e-08	2.61546	3.90748e-16	1.45143e-14	2.20485	1.27224e-07	2.31466e-06	--
Sspon.01G0009220-3C	--	4.3	4.17	4.29	19.93	15.57	18.31	21.52	24.09	22.8	14.5	20.96	15	24.6	21.54	21.41	16.35	19.18	15.89	17.14	22.5167	16.82	22.8033	17.9367	4.2533	2.07625	6.51627e-24	2.26699e-22	2.42258	1.95507e-36	1.68963e-34	1.98351	8.74103e-17	9.63546e-15	2.40433	2.21066e-45	3.42365e-43	2.0107	1.34453e-19	7.52509e-18	--
Sspon.01G0011030-1P	ckn1	0.63	0.14	0.54	2.44	2.54	2	3.57	3.42	3.22	2.58	1.29	1.38	3.23	2.93	2.97	3	2.99	2.71	2.9	3.0433	1.75	3.4033	2.3267	0.4367	2.41366	4.28197e-08	5.60609e-07	2.96234	8.75263e-14	2.40245e-12	2.00275	0.00018674	0.00347145	2.80105	1.66407e-15	5.88433e-14	2.73145	2.11903e-10	5.57496e-09	--
Sspon.01G0011030-2B	--	1.22	0.97	0.62	11.38	11.14	9.5	9.31	16.78	21.81	6.85	11.4	11.37	14.09	8.31	8.92	14.13	13.16	15.89	14.3933	10.44	9.8733	15.9667	10.6733	0.9367	3.51033	2.68374e-16	6.547e-15	4.09138	2.3573e-20	9.95722e-19	3.39793	7.59419e-13	5.71891e-11	3.47844	2.03689e-17	8.33974e-16	3.94172	1.1852e-20	7.02862e-19	--
Sspon.01G0011030-3C	--	1.38	1	0.71	7.59	7.16	6.31	6.69	7.94	9.7	4.47	4.48	3.83	4.1	5.16	6.49	5.74	7.47	7.54	6.9167	5.25	4.26	8.11	7.02	1.03	2.76883	4.23562e-24	1.48312e-22	2.97706	2.71745e-26	1.56359e-24	2.04821	6.07473e-10	3.23552e-08	2.34967	2.6139e-17	1.06051e-15	2.74743	7.18389e-21	4.3436e-19	--
Sspon.01G0011030-4D	ckn1	0.27	0.1	0.28	0.68	0.84	1.03	1.51	1.38	1.83	0.76	0.85	0.84	0.77	1.19	0.84	1.11	1.72	1.23	1.3533	0.9333	0.8167	1.5733	0.85	0.2167	1.97199	0.000919196	0.0061586	2.86028	2.38605e-08	3.85078e-07	1.91427	0.00245995	0.031319	2.10692	7.51486e-05	0.000737497	2.64297	2.27482e-06	3.35652e-05	--
Sspon.01G0013410-2P	GSTU6	14.91	17.65	14.31	1.08	2.51	1.75	1.08	1.22	2	4.02	5.45	4.75	4.17	5.07	4.11	7.16	7.16	7.33	7.2167	4.45	4.74	1.4333	1.78	15.6233	-3.13375	3.83772e-20	1.13649e-18	-3.44626	1.78664e-23	8.97711e-22	-1.72074	3.96359e-13	3.07012e-11	-1.81183	6.1399e-19	2.81523e-17	-1.1143	7.99257e-07	1.27608e-05	--
Sspon.01G0015740-4D	--	4.45	3.88	5.47	1.15	1.5	1.46	1.82	1.97	1.48	2.63	2.13	1.98	1.41	2.19	1.93	1	1.81	1.56	1.4567	1.8433	2.2467	1.7567	1.37	4.6	-1.74746	3.58461e-09	5.23587e-08	-1.38879	5.52952e-07	7.43894e-06	-1.03385	6.81118e-06	0.000184078	-1.31932	2.77907e-10	6.15948e-09	-1.65896	5.11522e-09	1.13156e-07	--
Sspon.01G0016390-2B	--	8.48	8.06	9.13	3.34	3.86	3.72	3.52	3.96	3.49	3.88	2.73	3.96	1.51	3.29	2.34	1.44	4.37	1.69	2.5	2.38	3.5233	3.6567	3.64	8.5567	-1.23311	5.19696e-05	0.000450009	-1.22652	3.52301e-05	0.000353007	-1.28011	1.22752e-06	3.91367e-05	-1.84609	9.74316e-13	2.71664e-11	-1.77512	1.09183e-06	1.70578e-05	--
Sspon.01G0017720-1A	--	115	101.07	116.6	13.86	19.06	18.83	17.8	33.34	16.93	30.45	25.56	21.79	16.36	16.95	17.92	7.16	6.14	9.64	7.6467	17.0767	25.9333	22.69	17.25	110.89	-2.68446	3.96045e-16	9.57771e-15	-2.289	1.06048e-10	2.20101e-09	-2.09625	7.17267e-14	6.02956e-12	-2.69903	3.46458e-25	2.29079e-23	-3.85815	6.49868e-26	5.31327e-24	--
Sspon.01G0020190-1A	AGAL1	2.31	1.51	2.19	5.36	5.6	5.18	4.44	6.15	6.68	6.48	6.16	5.15	7.19	6.65	7.81	7.51	8.03	7.73	7.7567	7.2167	5.93	5.7567	5.38	2.0033	1.4252	3.64377e-07	4.28769e-06	1.52283	2.49927e-07	3.5299e-06	1.56563	2.74945e-07	9.83194e-06	1.84893	2.41552e-15	8.43172e-14	1.95303	1.36259e-12	4.44025e-11	--
Sspon.01G0020190-2B	AGAL1	3.28	2.04	2.86	6.31	5.82	7.01	5.19	5.78	6.23	5.74	7.01	7.83	9.95	8.92	7.84	12.6	12.49	9.19	11.4267	8.9033	6.86	5.7333	6.38	2.7267	1.22642	4.56819e-07	5.31968e-06	1.07224	2.78938e-05	0.000285083	1.33107	1.27354e-06	4.04701e-05	1.70721	8.89694e-17	3.47097e-15	2.06719	1.28988e-17	6.37816e-16	--
Sspon.01G0020190-3D	--	5.95	5.39	4.31	10.31	14.29	11.09	13.54	13.71	14.45	14.35	15.28	16.89	17.36	17.88	24.91	26.2	24.57	22.91	24.56	20.05	15.5067	13.9	11.8967	5.2167	1.18936	1.07639e-07	1.34405e-06	1.41388	2.44131e-11	5.37816e-10	1.57169	2.06349e-12	1.46853e-10	1.9424	5.51107e-25	3.59469e-23	2.23511	3.48873e-30	3.51647e-28	--
Sspon.01G0022620-4D	PALD1	3.52	3.6	4.07	20.75	24.51	23.8	19.63	15.44	13.77	5.99	7.97	8.92	7.97	8.94	8.93	9.18	9.58	8.33	9.03	8.6133	7.6267	16.28	23.02	3.73	2.62564	2.68312e-100	4.08776e-98	2.12585	2.44394e-43	2.61726e-41	1.03188	3.45443e-07	1.21476e-05	1.2074	7.83158e-18	3.31106e-16	1.27555	1.86458e-14	7.17197e-13	--
Sspon.01G0022930-2B	CYP71Z16	0.91	1.16	1.07	6.78	5.57	6.22	2.81	2.38	2.01	3.97	1.63	2.73	2.64	2.79	2.79	3.33	2.92	2.43	2.8933	2.74	2.7767	2.4	6.19	1.0467	2.56414	8.83444e-21	2.69377e-19	1.19723	0.000773654	0.00580093	1.40755	0.000773616	0.0118785	1.38837	5.55739e-06	6.78142e-05	1.46693	6.22236e-05	0.000697412	--
Sspon.01G0023910-1A	--	1.2	1.89	1.5	0.25	0.11	0.06	0.26	0.07	0.04	0.2	0.29	0.19	0.29	0.68	0.08	0.62	0.56	0.23	0.47	0.35	0.2267	0.1233	0.14	1.53	-3.45003	7.77604e-06	7.72266e-05	-3.6329	1.88854e-06	2.34901e-05	-2.75489	3.51981e-06	0.000102431	-2.1281	4.01074e-05	0.000417269	-1.7028	0.00222331	0.0164376	--
Sspon.01G0025120-2C	--	1.68	1.41	1.7	0	0	0	0	0	0.48	0	0	0.3	0	0	0	0	0	0	0	0	0.1	0.16	0	1.5967	-10.6408	3.08746e-07	3.66201e-06	-3.31892	0.000672876	0.00512036	-3.99699	8.21724e-06	0.000217206	-10.6408	1.61752e-08	2.87978e-07	-10.6408	1.59978e-07	2.86778e-06	--
Sspon.01G0025300-1P	--	9.03	7.67	7.93	2.05	1.98	2.03	1.25	0.55	0.49	1.3	2.27	1.78	1.72	1.92	1.82	0.98	1.48	1.03	1.1633	1.82	1.7833	0.7633	2.02	8.21	-2.02303	5.49676e-07	6.33609e-06	-3.427	1.54268e-12	3.8114e-11	-2.20281	3.36782e-09	1.64974e-07	-2.17344	6.163e-12	1.5998e-10	-2.81912	2.87997e-11	8.33411e-10	--
Sspon.01G0025300-3D	--	2.43	1.5	2.44	0	0	0.13	0	0	0.1	0	0	0	0	0	0	0	0	0	0	0	0	0.0333	0.0433	2.1233	-5.61471	6.39065e-05	0.000544475	-5.99322	4.37295e-05	0.000429801	-11.0521	5.08106e-07	1.73816e-05	-11.0521	2.07224e-07	3.17363e-06	-11.0521	1.80903e-06	2.71882e-05	--
Sspon.01G0025550-1A	--	8.73	7.3	9.19	0.48	0.93	0.76	0.59	0.6	0.18	1.32	1.02	3.34	0.8	0.9	1.35	1.83	2.54	0.86	1.7433	1.0167	1.8933	0.4567	0.7233	8.4067	-3.5388	7.99176e-13	1.57831e-11	-4.20232	1.68443e-14	4.86218e-13	-2.15061	6.94067e-08	2.73196e-06	-3.04769	4.21574e-17	1.68015e-15	-2.26969	2.58598e-08	5.20581e-07	--
Sspon.01G0026340-1A	--	2.59	3.23	2.7	0.67	0.7	0.98	1.98	0.73	1.39	1.97	0.67	1.37	1.07	1.72	1.03	0.55	0.89	1.22	0.8867	1.2733	1.3367	1.3667	0.7833	2.84	-1.85819	1.34995e-08	1.86223e-07	-1.05523	0.00197829	0.0132028	-1.08725	0.00034377	0.00592786	-1.15728	2.12581e-07	3.25282e-06	-1.67943	1.06893e-07	1.96499e-06	--
Sspon.01G0026490-1A	EXL3	120.92	114.9	123.3	49.43	44.91	46.79	59.55	51.16	54.79	46.86	55.55	52.68	58.64	56	52.36	32.03	40.51	35.1	35.88	55.6667	51.6967	55.1667	47.0433	119.707	-1.34744	1.07584e-76	1.20537e-74	-1.11763	5.25802e-46	6.12223e-44	-1.21136	1.44099e-73	2.55122e-70	-1.10462	4.43664e-106	3.03515e-103	-1.73825	2.42641e-112	2.03967e-109	--
Sspon.01G0027440-4D	TMCO1	2.16	1.26	1.35	0	0	0	0	0	0	0	0	0	0.23	0	0	0	0	0	0	0.0767	0	0	0	1.59	-10.6348	0.000257168	0.00195451	-10.6348	0.000183608	0.00159045	-10.6348	6.06704e-05	0.00128972	-4.37428	0.00138981	0.0098418	-10.6348	0.000162555	0.00164652	--
Sspon.01G0030300-1P	Os03g0800700	10.54	10.55	4.94	0	0	0	0	0	0	0	0	0.18	0	0	0	0.19	0.2	0	0.13	0	0.06	0	0	8.6767	-13.0829	7.91397e-12	1.45114e-10	-13.0829	4.01572e-12	9.52389e-11	-7.17603	7.64651e-11	4.60665e-09	-13.0829	3.12814e-13	9.20973e-12	-6.06056	1.75276e-12	5.66479e-11	--
Sspon.01G0030450-1P	GALT6	1.07	1.36	0.95	0.25	0.18	0.12	0.18	0.22	0.33	0.19	0.21	0.2	0.45	0.13	0.22	0.25	0.33	0.14	0.24	0.2667	0.2	0.2433	0.1833	1.1267	-2.61952	1.50662e-05	0.000142814	-2.21105	7.95965e-05	0.000743833	-2.49399	1.43422e-06	4.51135e-05	-2.07895	3.96648e-06	4.95922e-05	-2.23095	5.27797e-05	0.000600187	--
Sspon.01G0030840-2B	PIK-2	1.16	0.77	0.72	1.96	2.4	2.24	4.24	3.65	3.91	3.11	3.8	2.7	5.31	4.95	4.89	6.48	6.07	5.09	5.88	5.05	3.2033	3.9333	2.2	0.8833	1.31647	2.8166e-06	2.96463e-05	2.15472	6.28375e-18	2.28657e-16	1.85854	8.49374e-11	5.0888e-09	2.51525	1.2481e-35	1.35209e-33	2.73479	7.99755e-31	8.30278e-29	--
Sspon.01G0032950-2D	--	0.42	0.79	0.42	0	0	0	0	0	0	0	0	0	0	0	0	0	0	0.06	0.02	0	0	0	0	0.5433	-9.08569	5.43089e-05	0.000468668	-9.08569	3.70909e-05	0.000370066	-9.08569	1.08103e-05	0.000277873	-9.08569	4.87959e-06	6.01089e-05	-4.76377	0.00134917	0.010669	--
Sspon.01G0036410-1B	BCAT3	1.3	1.44	1.06	15.43	15.75	15.44	5.58	9.4	12.23	6.92	8.81	6.32	7.13	8.45	9.65	3.19	5.1	4.51	4.2667	8.41	7.35	9.07	15.54	1.2667	3.61688	2.91593e-51	2.14737e-49	2.84007	4.37927e-18	1.60368e-16	2.53671	7.27784e-16	7.37587e-14	2.73107	2.53491e-26	1.77325e-24	1.75207	2.26725e-06	3.34707e-05	--
Sspon.01G0036410-1P	BCAT3	1.13	1.83	2.11	16.85	10.34	10.89	7.53	6.17	5.99	5.18	8.27	5.57	7.59	3.63	5.02	3.07	4.16	3.85	3.6933	5.4133	6.34	6.5633	12.6933	1.69	2.90898	1.06373e-27	4.21117e-26	1.95741	9.7794e-12	2.2294e-10	1.90746	4.2944e-09	2.07319e-07	1.67949	2.13951e-08	3.7424e-07	1.1279	0.00151105	0.0117443	--
Sspon.01G0036410-2C	BCAT3	1.77	1.79	1.61	30.66	33.75	29.07	16.2	18.17	14.84	14.46	13.89	15.18	12.71	14.04	13.5	10.45	13	8.78	10.7433	13.4167	14.51	16.4033	31.16	1.7233	4.17642	2.67351e-144	6.43303e-142	3.25072	7.21827e-66	1.36206e-63	3.07377	8.91621e-55	7.65849e-52	2.96075	3.05566e-65	8.70432e-63	2.64017	6.04471e-30	6.00883e-28	--
Sspon.01G0039070-3D	GSTZ5	6.72	8.84	8.21	3.48	3.67	2.45	3.41	2.96	2.5	1.69	1.22	1.84	2.53	1.96	2.05	2.59	1.63	2.53	2.25	2.18	1.5833	2.9567	3.2	7.9233	-1.30804	4.16987e-06	4.29635e-05	-1.42214	9.62465e-08	1.43561e-06	-2.32314	2.73889e-17	3.14295e-15	-1.86178	4.11683e-18	1.77684e-16	-1.81618	4.06168e-11	1.15758e-09	--
Sspon.01G0039510-1P	--	5.06	3.52	5.74	0	0	0	0	0	0	0	0	0	0	0	0	0	0	0	0	0	0	0	0	4.7733	-12.2208	5.48063e-09	7.8487e-08	-12.2208	3.0567e-09	5.44679e-08	-12.2208	5.38553e-10	2.89654e-08	-12.2208	2.42471e-10	5.40996e-09	-12.2208	2.57232e-09	5.92497e-08	--
Sspon.01G0039610-2C	PER2	16.12	16.96	13.71	0	0	0	0	0	0	0	0	0	0	0	0	0	0	0	0	0	0	0	0	15.5967	-13.929	5.10739e-17	1.29915e-15	-13.929	2.19641e-17	7.6975e-16	-13.929	2.19122e-18	2.78324e-16	-13.929	2.3369e-18	1.0275e-16	-13.929	1.80827e-17	8.83054e-16	--
Sspon.01G0039610-4P	--	6.11	7.62	6.48	0.06	0.14	0.07	0.18	0.31	0	0.64	0	0.31	0.3	0	0.05	0.27	0.07	0.25	0.1967	0.1167	0.3167	0.1633	0.09	6.7367	-6.22597	3.78321e-15	8.62511e-14	-5.36614	1.26149e-18	4.77119e-17	-4.411	9.70261e-07	3.16084e-05	-5.85157	7.67638e-21	4.00323e-19	-5.09821	1.88864e-19	1.0516e-17	--
Sspon.01G0040520-3D	CYP78A5	1.79	2.95	1.99	0.7	0.51	0.39	0.67	0.66	0.39	1.1	1.04	0.79	0.8	0.84	0.48	1.01	1.06	0.99	1.02	0.7067	0.9767	0.5733	0.5333	2.2433	-2.07253	2.40659e-05	0.000221088	-1.9682	1.5576e-05	0.000166496	-1.19971	0.00101168	0.0149204	-1.66654	1.02303e-06	1.41668e-05	-1.13707	0.00313668	0.0221519	--
Sspon.01G0042280-1B	--	49.82	49.97	50.1	12.75	13.88	12.73	12.25	10.74	11.19	23.44	22.21	25.45	23.28	26.9	17.77	18.84	17.65	17.37	17.9533	22.65	23.7	11.3933	13.12	49.9633	-1.9291	1.03329e-25	3.81286e-24	-2.13268	5.59253e-31	3.97143e-29	-1.07598	1.3112e-14	1.16668e-12	-1.14136	5.86358e-17	2.31458e-15	-1.47662	9.45123e-21	5.65135e-19	--
Sspon.01G0043010-2D	--	1.76	1.19	1.48	0.5	0.61	0.58	0	0.71	0.32	0.72	0.24	0.39	0.72	0.61	0.22	0.41	0.5	0.46	0.4567	0.5167	0.45	0.3433	0.5633	1.4767	-1.39028	0.0048158	0.026563	-2.10466	0.00157146	0.0108001	-1.71435	0.000265888	0.00475305	-1.51504	0.000112057	0.001061	-1.69313	0.000282308	0.00269434	--
Sspon.01G0044770-1B	RAM2	13.87	13.06	17.13	6.47	5.09	6.44	6.61	6.36	5.24	6.19	6.78	6.48	6.8	6.01	6.34	4.07	5.91	6.79	5.59	6.3833	6.4833	6.07	6	14.6867	-1.29147	4.92916e-12	9.18851e-11	-1.27474	8.27672e-13	2.09827e-11	-1.1797	1.76986e-15	1.71938e-13	-1.20213	2.64786e-21	1.40963e-19	-1.39359	5.72945e-14	2.12269e-12	--
Sspon.01G0046850-1B	Os03g0700700	8.28	8.97	8.38	25.22	23.52	23.07	43.59	40.93	42.16	30.36	30.52	28.96	41.17	37.6	40.27	52.87	52.41	51.47	52.25	39.68	29.9467	42.2267	23.9367	8.5433	1.48635	1.6218e-73	1.7232e-71	2.30528	1.8115e-200	2.00712e-197	1.80952	1.00997e-109	3.98265e-106	2.21554	7.9946e-242	3.65572e-238	2.61256	0	0	--
Sspon.01G0046850-1P	Os03g0700700	0.89	1.26	1.15	2.09	2.53	2.86	4.3	3.4	4.1	2.22	3.67	3.71	3.55	4.15	3.9	6.04	6.29	6.76	6.3633	3.8667	3.2	3.9333	2.4933	1.1	1.18057	1.73605e-06	1.87997e-05	1.83825	8.96393e-16	2.8294e-14	1.54057	4.78107e-08	1.93548e-06	1.81359	2.18059e-20	1.10922e-18	2.53228	2.55384e-36	3.37586e-34	--
Sspon.01G0047030-1B	--	3.38	1.26	3.12	5.54	6.6	3.79	6.96	6.72	8.37	6.54	7.69	6.91	8.28	7.43	7.81	12.02	10.83	13.04	11.9633	7.84	7.0467	7.35	5.31	2.5867	1.03762	0.00283194	0.016703	1.50665	3.24792e-06	3.88828e-05	1.44585	3.16624e-05	0.000730534	1.59976	2.82299e-09	5.56161e-08	2.20945	1.18682e-13	4.26916e-12	--
Sspon.01G0047290-1B	--	1.54	1.19	1.39	0.14	0.47	0.22	0.31	0.09	0.43	0.22	0.13	0.29	0.33	0.15	0.26	0.24	0.12	0.07	0.1433	0.2467	0.2133	0.2767	0.2767	1.3733	-2.31146	0.000138047	0.0011059	-2.31146	0.000167217	0.00146329	-2.6865	1.27925e-06	4.06368e-05	-2.47705	1.61562e-07	2.51106e-06	-3.26024	7.66694e-07	1.22885e-05	--
Sspon.01G0049620-1B	UGD4	16.9	18.45	20.13	0.26	0.64	0	0.2	0	0.5	0.25	0.37	0	0.28	0	0.38	0.15	0.15	0.28	0.1933	0.22	0.2067	0.2333	0.3	18.4933	-5.9459	4.42355e-10	7.0088e-09	-6.30847	6.35418e-09	1.09196e-07	-6.48356	4.72731e-64	5.61793e-61	-6.39336	2.62721e-67	7.84389e-65	-6.57977	4.80903e-53	1.05146e-50	--
Sspon.01G0049690-1P	UGT83A1	22.44	26.9	26.27	9.2	10.13	9.52	7.16	7.32	7.54	9.82	8.9	11.11	10.72	12.29	11.49	12.5	9.29	8.8	10.1967	11.5	9.9433	7.34	9.6167	25.2033	-1.39001	2.69046e-21	8.42675e-20	-1.77976	2.43865e-32	1.82e-30	-1.34181	2.16769e-25	4.79728e-23	-1.13198	1.35653e-28	1.06852e-26	-1.30552	1.41547e-18	7.49118e-17	--
Sspon.01G0052050-2P	RHM1	5.26	6.45	6.41	0	0	0	0.52	0.29	0.32	0.38	0.47	0.15	0.8	0.45	0.41	0.83	0.8	0.56	0.73	0.5533	0.3333	0.3767	0	6.04	-12.5603	1.08666e-17	2.86185e-16	-4.00319	2.34352e-41	2.37716e-39	-4.17951	2.06928e-47	1.19678e-44	-3.44833	2.25955e-53	4.56545e-51	-3.04858	5.52773e-35	6.90631e-33	--
Sspon.01G0055390-1C	AGAL1	5.89	4.76	6.56	11.61	10.38	13.63	13.32	14.32	13.47	12.75	14.76	15.48	18.74	20.63	21.65	24.13	24.44	23.15	23.9067	20.34	14.33	13.7033	11.8733	5.7367	1.04944	1.36729e-08	1.88585e-07	1.25624	1.93967e-12	4.7431e-11	1.32075	2.08862e-11	1.34817e-09	1.82604	5.75387e-37	6.6038e-35	2.05913	2.05764e-36	2.73666e-34	--
Sspon.01G0055390-2D	--	5.39	3.42	4.48	10.45	10.31	10.53	10.2	15.7	14.22	13.86	16.92	9.84	18.16	25.78	21.14	29.69	30.94	14.81	25.1467	21.6933	13.54	13.3733	10.43	4.43	1.23536	0.00433021	0.0242217	1.59398	0.000188032	0.00162519	1.61185	0.000731046	0.011317	2.29187	7.81636e-13	2.20559e-11	2.50499	1.37542e-08	2.86131e-07	--
Sspon.01G0055820-1C	2024-10-07	1.8	2.94	1.76	5.78	4.39	9.38	7.87	5.36	3.7	5.69	5.51	5.64	6.14	7.22	5.83	8.34	10.01	10.77	9.7067	6.3967	5.6133	5.6433	6.5167	2.1667	1.58866	1.17043e-09	1.78399e-08	1.38107	3.1692e-07	4.41405e-06	1.37338	6.59569e-09	3.07302e-07	1.56184	5.31648e-16	1.94815e-14	2.1635	2.22998e-25	1.76166e-23	--
Sspon.01G0056450-2D	--	3.18	4.87	4.36	0.79	0.31	0.52	1.19	0.82	0.52	1.09	1.14	0.71	1.6	1.07	1.8	1.68	0.31	1.06	1.0167	1.49	0.98	0.8433	0.54	4.1367	-2.93744	7.0454e-05	0.000596285	-2.29429	0.000371942	0.00301456	-2.07762	0.000340888	0.00588167	-1.47316	0.0015937	0.0110674	-2.02462	0.00143527	0.0112553	--
Sspon.01G0056620-1C	Os03g0700700	2.19	2.11	2.6	6.11	7.32	8.53	12.61	11.56	13.13	9.21	8.36	8.25	12.19	11.42	11.34	14.96	14.55	14.37	14.6267	11.65	8.6067	12.4333	7.32	2.3	1.67021	1.79873e-17	4.68575e-16	2.43451	6.09075e-47	7.23051e-45	1.90382	2.75353e-23	5.12612e-21	2.34062	5.48187e-57	1.21499e-54	2.6689	1.23689e-60	3.36772e-58	--
Sspon.01G0059700-1D	--	4.33	3.1	3.94	38.2	42.77	38.27	24.68	25.42	27.09	11.12	11.82	7.98	10.29	14.37	14.54	8.39	9.58	8.44	8.8033	13.0667	10.3067	25.73	39.7467	3.79	3.39056	5.49842e-69	5.42823e-67	2.76318	2.73684e-37	2.4359e-35	1.44331	2.70805e-06	8.03184e-05	1.78562	1.56821e-14	5.15511e-13	1.21585	7.51461e-05	0.000825917	--
Sspon.02G0001150-3C	RPL18C	1.35	3.68	2.64	0	0	0	0	0	0	0	0	0	0	0	0	0	0	0	0	0	0	0	0	2.5567	-11.32	0.000102215	0.000839396	-11.32	7.11935e-05	0.000671039	-11.32	2.17135e-05	0.000522238	-11.32	1.01824e-05	0.000118556	-11.32	6.19547e-05	0.000694668	--
Sspon.02G0001340-1A	--	4.86	4.8	4.51	0.32	0.82	0.84	0.99	0.81	0.68	0.73	1.09	0.87	1.15	0.58	0	0.47	0.59	0	0.3533	0.5767	0.8967	0.8267	0.66	4.7233	-2.83927	1.08607e-06	1.20666e-05	-2.51443	2.84234e-06	3.43942e-05	-2.39716	3.54561e-07	1.24431e-05	-3.034	0.00266133	0.0172686	-3.7407	1.3709e-08	2.85329e-07	--
Sspon.02G0002050-1A	GATL4	7.33	6.96	9.42	1.45	3.02	2.12	2.89	2.22	3.69	2.15	3.37	4.23	3.34	1.86	2.76	2.01	2.26	2.35	2.2067	2.6533	3.25	2.9333	2.1967	7.9033	-1.84715	2.63458e-08	3.53445e-07	-1.42992	3.63286e-06	4.31801e-05	-1.28202	2.2945e-06	6.9333e-05	-1.57466	1.15707e-11	2.94287e-10	-1.84059	1.2734e-10	3.439e-09	--
Sspon.02G0002320-1A	PAG1	4.91	5.33	4.95	1.03	0.87	1.14	0.98	1.5	0.87	1.91	1.46	2.23	1.04	1.03	0.86	0.52	1.32	0.67	0.8367	0.9767	1.8667	1.1167	1.0133	5.0633	-2.32098	1.30668e-05	0.000125263	-2.18089	2.87429e-05	0.000292792	-1.43962	0.000439236	0.00733354	-2.37415	1.2691e-08	2.28949e-07	-2.59736	1.26128e-06	1.94974e-05	--
Sspon.02G0003250-2B	--	26.05	28.2	23.82	8.97	10.17	11.59	10.77	11.22	5.62	8.66	16.16	12.14	10.59	10.58	7.88	10.61	4.17	9.9	8.2267	9.6833	12.32	9.2033	10.2433	26.0233	-1.34512	3.96792e-06	4.0956e-05	-1.49958	2.29162e-06	2.81359e-05	-1.0788	2.16221e-05	0.000520184	-1.42623	6.05261e-11	1.43365e-09	-1.66143	8.373e-08	1.56275e-06	--
Sspon.02G0004050-2D	--	1.26	1.3	1.21	0.39	0.6	0.52	0.18	0.25	0.22	0.26	0.35	0.46	0.37	0.35	0.24	0.27	0.38	0.27	0.3067	0.32	0.3567	0.2167	0.5033	1.2567	-1.32002	0.00324195	0.0188167	-2.53605	6.76367e-07	8.99702e-06	-1.81695	1.60935e-05	0.000398903	-1.97346	6.27915e-08	1.03011e-06	-2.03486	1.0303e-05	0.00013461	--
Sspon.02G0004110-2B	--	29.07	34.52	30.61	7.92	10.59	6.33	9.63	7.82	6.81	8.27	7.62	11.13	5.8	7.56	6.07	8.34	10.89	12.49	10.5733	6.4767	9.0067	8.0867	8.28	31.4	-1.92306	6.05161e-12	1.11987e-10	-1.95715	6.03909e-14	1.67981e-12	-1.8017	4.94378e-15	4.58704e-13	-2.27744	7.57797e-27	5.45024e-25	-1.57033	3.04446e-11	8.79835e-10	--
Sspon.02G0004540-3C	--	6.96	7.25	8.04	1.3	2.15	2.9	2.45	2.49	1.9	1.44	1.65	3.05	2.23	1.7	1.84	2.66	2.92	4.18	3.2533	1.9233	2.0467	2.28	2.1167	7.4167	-1.80898	2.98216e-12	5.65674e-11	-1.70174	2.72567e-15	8.27109e-14	-1.85749	4.02447e-15	3.79082e-13	-1.94716	2.95264e-31	2.67499e-29	-1.18885	4.71733e-09	1.04944e-07	--
Sspon.02G0005580-1P	--	17.29	14.6	14.26	2.07	2.25	2.56	2.91	5.24	2.53	4.21	5.73	6.79	5.08	4.75	6.72	3.7	3.97	6.1	4.59	5.5167	5.5767	3.56	2.2933	15.3833	-2.74585	1.86383e-11	3.3135e-10	-2.11142	1.15748e-07	1.70676e-06	-1.46389	1.48382e-06	4.64881e-05	-1.4795	4.04317e-08	6.81565e-07	-1.7448	2.38633e-07	4.17406e-06	--
Sspon.02G0005580-1T	--	9.72	7.65	5	3.53	2.66	0.9	1.65	3.05	2.8	4.32	1.44	3.18	3.28	1.58	3.22	2.13	2.83	2.43	2.4633	2.6933	2.98	2.5	2.3633	7.4567	-1.65771	0.00137191	0.00881046	-1.5766	0.000633989	0.0048548	-1.32322	0.00140585	0.0196144	-1.46914	2.40098e-05	0.000260615	-1.59792	0.000103688	0.00110168	--
Sspon.02G0005640-2C	--	1.24	1.45	0.78	0	0	0	0	0	0	0	0	0	0	0	0	0	0	0	0	0	0	0	0	1.1567	-10.1758	1.99319e-06	2.13779e-05	-10.1758	1.25311e-06	1.60133e-05	-10.1758	2.9337e-07	1.04306e-05	-10.1758	1.18677e-07	1.8795e-06	-10.1758	1.07283e-06	1.67912e-05	--
Sspon.02G0005640-3D	--	3.03	2.26	3.84	0	0	0	0	0	0	0	0	0	0	0	0	0	0	0	0	0	0	0	0	3.0433	-11.5714	8.14128e-08	1.03013e-06	-11.5714	4.78195e-08	7.42758e-07	-11.5714	9.48418e-09	4.30775e-07	-11.5714	3.94229e-09	7.63689e-08	-11.5714	4.05126e-08	7.95579e-07	--
Sspon.02G0006060-1A	BMY1	1.18	2	1.48	6.3	8.07	5.52	11.44	10.79	12.15	8.41	9.8	9.25	11.06	11.77	13.32	11.88	12.73	10.8	11.8033	12.05	9.1533	11.46	6.63	1.5533	2.09364	8.85203e-15	1.97741e-13	2.88317	4.64224e-36	3.91793e-34	2.55893	3.87514e-24	7.94751e-22	2.95559	4.51869e-49	7.91649e-47	2.92575	3.53667e-35	4.45728e-33	--
Sspon.02G0006060-3C	BMY1	0.44	0.43	0.5	1.92	1.3	1.89	3.38	3.42	3.15	2.07	2.55	3.2	2.28	2.37	2.63	2.74	2.17	2.47	2.46	2.4267	2.6067	3.3167	1.7033	0.4567	1.89915	7.77543e-07	8.79834e-06	2.86052	2.60413e-19	1.02907e-17	2.51299	1.02404e-11	6.83374e-10	2.40976	5.98214e-15	2.02628e-13	2.42944	2.10355e-11	6.18234e-10	--
Sspon.02G0007840-1T	IRE1	0.5	0.48	0.82	0	0	0	0.05	0	0	0	0	0	0.04	0	0.04	0	0	0	0	0.0267	0	0.0167	0	0.6	-9.22882	5.5943e-08	7.20949e-07	-5.16993	3.33364e-06	3.98538e-05	-9.22882	6.35432e-09	2.97013e-07	-4.49185	3.95888e-08	6.68134e-07	-9.22882	2.75246e-08	5.51914e-07	--
Sspon.02G0007940-1A	At5g56590	2.84	2.54	2.83	1.2	0.79	1.17	0.67	1.12	0.89	0.82	1.02	1.48	0.91	1.3	1.01	0.7	0.87	0.77	0.78	1.0733	1.1067	0.8933	1.0533	2.7367	-1.37746	0.00011578	0.000941841	-1.61515	8.86082e-06	9.86828e-05	-1.3062	2.3086e-05	0.000552948	-1.35032	1.02209e-07	1.62938e-06	-1.81087	1.50705e-07	2.71053e-06	--
Sspon.02G0008010-3C	PER70	5.38	7.33	9.83	1.84	0.76	2.78	2.22	4.1	2.08	2.12	2.66	3.76	1.83	4.09	2.98	2.14	2.19	1.96	2.0967	2.9667	2.8467	2.8	1.7933	7.5133	-2.06681	9.10325e-07	1.02072e-05	-1.42403	0.000175116	0.00152319	-1.40018	7.666e-06	0.000204567	-1.34061	1.47717e-06	1.98668e-05	-1.84136	4.60403e-08	8.9721e-07	--
Sspon.02G0009130-2B	NFD4	12.65	11.56	13.89	71.84	62.06	68.59	72.79	67	67.59	29.51	30.38	30.11	31.73	31.58	26.48	25.65	27.6	27.23	26.8267	29.93	30	69.1267	67.4967	12.7	2.40999	8.34374e-160	2.25943e-157	2.44441	5.28253e-166	3.93562e-163	1.24013	6.68985e-29	1.82505e-26	1.23676	5.73965e-35	6.05185e-33	1.07884	1.23789e-21	7.81197e-20	--
Sspon.02G0009150-1A	--	1.81	1.66	1.3	0.21	0.08	0	0	0.23	0	0.15	0.46	0.21	0.41	0.34	0.32	0.16	0.55	0	0.2367	0.3567	0.2733	0.0767	0.0967	1.59	-4.03986	9.02371e-05	0.00074822	-4.37428	7.37734e-05	0.000693239	-2.54029	0.000289664	0.00510964	-2.15638	0.000228942	0.00201142	-2.7481	0.000977321	0.00807129	--
Sspon.02G0009250-4D	Os09g0533900	2.09	2.88	1.4	0.48	0.37	0.7	0.61	0.39	0.64	0.45	1	1.25	0.77	0.81	1.08	0.34	0.38	1.27	0.6633	0.8867	0.9	0.5467	0.5167	2.1233	-2.03903	2.12905e-05	0.000197227	-1.9576	2.20461e-05	0.000229553	-1.23833	0.00228037	0.0294432	-1.25987	6.88455e-05	0.000681335	-1.67852	0.000609697	0.00534035	--
Sspon.02G0009290-1A	OsI_002060	3.05	5.05	3.85	0	0	0	0	0	0.26	0	0	0	0	0	0	0	0	0	0	0	0	0.0867	0	3.9833	-11.9598	5.88012e-05	0.000504362	-5.52236	0.000458366	0.00363693	-11.9598	1.18051e-05	0.000300419	-11.9598	5.35529e-06	6.55506e-05	-11.9598	3.53297e-05	0.000416127	--
Sspon.02G0009730-2B	--	40.17	43.13	46.13	14.65	12.45	13.57	20.05	18.69	23.76	16.46	20.06	19.17	19.62	18.68	20.6	16.56	21.76	18.33	18.8833	19.6333	18.5633	20.8333	13.5567	43.1433	-1.67014	2.95153e-23	9.98284e-22	-1.05024	4.8192e-10	9.36563e-09	-1.21668	5.70481e-19	7.57901e-17	-1.13583	1.50502e-23	9.13762e-22	-1.19202	8.31663e-16	3.57537e-14	--
Sspon.02G0009790-2B	--	0	0	0.1	0.75	0.65	0.59	0.86	1.03	1.54	1.31	0.95	0.48	0.58	1.92	0.17	1.34	0.86	0.7	0.9667	0.89	0.9133	1.1433	0.6633	0.0333	4.3147	0.00974289	0.0488359	5.10014	0.000667497	0.00508435	4.7761	0.00308496	0.037689	4.73877	0.00313137	0.0197789	4.85798	0.00223384	0.0165042	--
Sspon.02G0009800-2T	--	3.21	2.67	3.59	8.77	6.78	8.4	7.26	7.32	10.42	10.81	11.77	10.46	10.31	9.25	10.95	11.96	11.73	8.48	10.7233	10.17	11.0133	8.3333	7.9833	3.1567	1.33859	1.01202e-10	1.69487e-09	1.40049	5.70439e-10	1.09822e-08	1.80278	3.97414e-19	5.36188e-17	1.68785	8.59387e-23	4.99767e-21	1.76428	9.28821e-16	3.97136e-14	--
Sspon.02G0010370-1A	--	1.44	1.9	0.52	0	0	0	0	0	0	0	0	0	0	0	0	0	0	0	0	0	0	0	0	1.2867	-10.3294	0.00225716	0.0136732	-10.3294	0.00172845	0.0117187	-10.3294	0.000698187	0.0108899	-10.3294	0.000440934	0.00359475	-10.3294	0.00154584	0.0119749	--
Sspon.02G0010720-3C	--	3.14	2.89	2.14	13.37	14.42	13.49	6.34	7.23	5.82	6.96	6.42	6.2	5.66	5.18	5.71	6.82	6.45	7.62	6.9633	5.5167	6.5267	6.4633	13.76	2.7233	2.33703	7.28392e-56	5.83139e-54	1.2469	2.9283e-11	6.40852e-10	1.26097	1.99291e-10	1.13819e-08	1.01842	3.03605e-09	5.95974e-08	1.3544	1.99098e-12	6.39887e-11	--
Sspon.02G0012850-1P	--	2.49	2.35	2.81	0.24	0.44	0	0	0.32	0.24	0.33	0	0.82	0	0.12	0	0.15	0.29	0.14	0.1933	0.04	0.3833	0.1867	0.2267	2.55	-3.49185	0.000165746	0.00130886	-3.77196	6.43553e-05	0.000611184	-2.73383	0.000334338	0.00578593	-5.99435	1.39422e-06	1.88445e-05	-3.72133	1.59667e-05	0.000200878	--
Sspon.02G0013080-1A	--	6.04	8.33	7.3	1.02	1.17	1.5	2.22	2.83	2.37	2.66	2.38	2.25	3.54	2.34	2.77	2.49	3.18	2.8	2.8233	2.8833	2.43	2.4733	1.23	7.2233	-2.55401	8.24655e-18	2.18784e-16	-1.54621	2.79095e-09	5.00006e-08	-1.57171	3.4577e-12	2.41518e-10	-1.32493	3.52432e-12	9.36104e-11	-1.35527	9.57884e-09	2.04076e-07	--
Sspon.02G0013520-3D	B3GALT7	17.45	18.45	16.21	62.56	77.47	72.1	85.85	77.42	82.53	33.72	36.09	36.07	61.98	58.06	62.26	69.25	60.72	55.83	61.9333	60.7667	35.2933	81.9333	70.71	17.37	2.02532	7.26246e-91	9.84856e-89	2.23785	5.11184e-124	2.49594e-121	1.0228	2.15047e-17	2.48085e-15	1.80668	1.34932e-100	8.49505e-98	1.83412	4.79203e-60	1.27272e-57	--
Sspon.02G0013880-4D	SBT1.8	2.25	2.58	2.38	0.98	1.12	1.38	0.8	1.11	1.14	1.15	1.17	1.17	0.82	1.04	0.9	0.87	0.97	1.25	1.03	0.92	1.1633	1.0167	1.16	2.4033	-1.05091	4.91553e-05	0.00042744	-1.24119	1.87241e-06	2.33202e-05	-1.04677	3.61876e-07	1.2669e-05	-1.38533	6.24517e-14	1.94897e-12	-1.22239	2.65918e-07	4.62859e-06	--
Sspon.02G0014360-1P	GL1-1	0.3	0.56	0.67	0	0	0.07	0.05	0	0.08	0.08	0.13	0.04	0.06	0.05	0.14	0.05	0	0.16	0.07	0.0833	0.0833	0.0433	0.0233	0.51	-4.45003	0.000715745	0.00492702	-3.55695	0.000931382	0.0068423	-2.61353	0.00187196	0.024899	-2.61353	0.000704057	0.00543105	-2.86507	0.00366179	0.025285	--
Sspon.02G0014650-2B	GAST1	5.67	4.1	4.28	1.46	1.26	2.6	1.09	0.14	0	1.34	1.63	2.44	1.91	0.82	1.16	0	1.07	0.19	0.42	1.2967	1.8033	0.41	1.7733	4.6833	-1.40107	0.00928052	0.0467833	-3.51384	1.21993e-06	1.56229e-05	-1.37687	0.00200312	0.0263938	-1.85273	2.29378e-05	0.000250111	-3.47907	1.66407e-06	2.51645e-05	--
Sspon.02G0014800-1A	--	25.99	31.21	30.02	3.45	4.27	2.59	7.49	8.47	7.85	10.43	6.48	10.75	10.15	13.8	11.06	8.86	13.11	8.53	10.1667	11.67	9.22	7.9367	3.4367	29.0733	-3.08061	9.76879e-19	2.7125e-17	-1.87309	6.49557e-11	1.37153e-09	-1.65686	2.10892e-10	1.19735e-08	-1.31689	3.672e-10	8.03402e-09	-1.51585	8.46e-09	1.81535e-07	--
Sspon.02G0016420-1A	--	1.33	1.63	1.09	0.44	0.51	0.41	0.68	0.48	0.3	0.47	0.6	0.11	0.18	0.25	0.62	0.34	0.59	0.66	0.53	0.35	0.3933	0.4867	0.4533	1.35	-1.57432	0.00274115	0.0162329	-1.47195	0.00412012	0.0249526	-1.77914	0.000792083	0.0121106	-1.94753	1.31932e-05	0.000150783	-1.3489	0.00525227	0.0342919	--
Sspon.02G0016420-1P	--	1.52	2.39	2.63	0.91	0.8	0.58	0.87	0.93	0.75	0.6	0.7	0.72	0.58	0.67	0.96	0.79	1.3	0.66	0.9167	0.7367	0.6733	0.85	0.7633	2.18	-1.51394	0.000664831	0.00461212	-1.35879	0.000846564	0.00629301	-1.69494	6.53166e-06	0.000177575	-1.56524	1.36148e-06	1.84519e-05	-1.24986	0.00187956	0.0141808	--
Sspon.02G0018960-2B	--	1.06	1.54	1.26	0	0	0	0	0	0	0	0	0	0	0	0	0	0	0	0	0	0	0	0	1.2867	-10.3294	3.13806e-07	3.71692e-06	-10.3294	1.88906e-07	2.71194e-06	-10.3294	4.0258e-08	1.65678e-06	-10.3294	1.64472e-08	2.92462e-07	-10.3294	1.62343e-07	2.90957e-06	--
Sspon.02G0019410-4P	PIP2-6	23.37	25.24	20.34	0.75	1.53	1.03	0.4	0.95	0	1.45	2.48	0	1.11	0.54	0	0.59	0.59	0.78	0.6533	0.55	1.31	0.45	1.1033	22.9833	-4.38065	2.98096e-23	1.00784e-21	-5.67452	1.60049e-22	7.65037e-21	-4.13295	0.000144735	0.00277362	-5.38501	3.82192e-29	3.0889e-27	-5.13662	3.57742e-24	2.66791e-22	--
Sspon.02G0019480-4D	WDL3	3.37	2.83	2.53	0.38	0.85	1.14	1.59	0.59	0.23	0.58	0.53	1.26	0.56	0.48	0.92	0.81	1.22	0.87	0.9667	0.6533	0.79	0.8033	0.79	2.91	-1.88109	1.80075e-06	1.9454e-05	-1.85695	6.06322e-05	0.000578688	-1.88109	4.44768e-08	1.81235e-06	-2.15513	6.29834e-14	1.96485e-12	-1.58993	7.80309e-07	1.2479e-05	--
Sspon.02G0020750-2B	Os07g0281700	1.7	2.8	2.2	4.91	6.37	4.4	6.91	6.36	6.23	4.69	4.99	4.02	5.29	4.09	4.73	5.16	5.94	6.27	5.79	4.7033	4.5667	6.5	5.2267	2.2333	1.22669	5.1484e-09	7.39868e-08	1.54124	1.63229e-15	5.03453e-14	1.03194	1.03514e-05	0.000267263	1.07448	2.8689e-08	4.93185e-07	1.37436	8.23849e-11	2.26881e-09	--
Sspon.02G0020940-2B	FSM	0.31	0.53	0.68	1.2	1.06	1.23	1.33	2.08	1.01	1.37	1.52	0.94	1.46	1.37	1.13	1.26	1.44	2.15	1.6167	1.32	1.2767	1.4733	1.1633	0.5067	1.19916	0.00271676	0.0161072	1.53998	0.000250672	0.00210861	1.33327	0.00297891	0.0365996	1.38143	0.000163328	0.00148869	1.67391	6.64296e-05	0.00073929	--
Sspon.02G0022250-4D	NAC067	12.57	13.15	14.9	2.73	1.67	3.32	3.76	3.14	3.93	1.57	1.44	2	3.39	2.69	3.65	3.12	3.44	3.36	3.3067	3.2433	1.67	3.61	2.5733	13.54	-2.39552	9.3471e-18	2.46996e-16	-1.90716	6.57877e-15	1.94246e-13	-3.01931	1.27759e-31	4.05989e-29	-2.06168	4.61998e-27	3.38158e-25	-2.03378	2.45086e-18	1.27602e-16	NAC
Sspon.02G0022420-1A	XA21	1.03	1.29	1.16	0	0	0	0.03	0	0	0.02	0	0.02	0.04	0.06	0.03	0.02	0	0	0.0067	0.0433	0.0133	0.01	0	1.16	-10.1799	7.09866e-11	1.20236e-09	-6.85798	4.78668e-09	8.33694e-08	-6.44294	8.12409e-10	4.27664e-08	-4.7425	8.77027e-15	2.942e-13	-7.44294	4.16925e-09	9.33986e-08	--
Sspon.02G0023130-3C	--	1.74	1.24	1.33	0	0.09	0.05	0	0	0	0	0	0.15	0	0	0	0.04	0	0.04	0.0267	0	0.05	0	0.0467	1.4367	-4.94419	1.98767e-10	3.25069e-09	-10.4885	5.54901e-11	1.17945e-09	-4.84465	0.000494163	0.00809941	-10.4885	4.55328e-12	1.19661e-10	-5.75154	1.0681e-10	2.91734e-09	--
Sspon.02G0024200-1A	ERD4	39.91	39.57	42.31	233.86	237.14	246.95	314.65	241.54	247.47	89.31	90.41	98.11	157.92	155.8	154.22	202.92	192.4	206.68	200.667	155.98	92.61	267.887	239.317	40.5967	2.55949	0	0	2.72219	1.1072e-246	1.64979e-243	1.18981	9.22312e-63	1.05281e-59	1.94193	0	0	2.30537	0	0	--
Sspon.02G0024200-2B	ERD4	37.19	37.83	34.06	202.81	208.85	203.19	249.89	233.56	235.58	84.97	83.04	79.67	146.87	143.49	138.5	166.89	170.08	169.07	168.68	142.953	82.56	239.677	204.95	36.36	2.49485	0	0	2.72067	0	0	1.18309	1.1278e-101	3.62372e-98	1.97512	0	0	2.21386	0	0	--
Sspon.02G0024200-3C	--	5.45	5.88	5.79	27.21	26.07	28.67	32.47	29.72	27.02	12.69	11.6	13.55	23.56	21.72	20.44	24.2	25.67	26.02	25.2967	21.9067	12.6133	29.7367	27.3167	5.7067	2.25906	5.56911e-121	1.07383e-118	2.38152	2.15032e-116	9.67902e-114	1.14423	1.64041e-17	1.91535e-15	1.94065	1.25185e-91	6.36041e-89	2.14823	2.96783e-96	1.77216e-93	--
Sspon.02G0024200-4D	ERD4	66.22	67.19	67.33	338.99	344.62	327.33	420.43	400.05	396.68	157.62	154.26	145.63	250.79	248.35	243.02	292.73	292.92	294.89	293.513	247.387	152.503	405.72	336.98	66.9133	2.3323	0	0	2.60012	0	0	1.18848	1.30327e-180	2.82656e-176	1.8864	0	0	2.13306	0	0	--
Sspon.02G0024300-1A	--	7.9	7.33	6.25	2.77	3.82	1.97	1.8	2.43	2.04	3.87	2.29	4.31	3.81	3.35	2.75	2.68	3.62	3.75	3.35	3.3033	3.49	2.09	2.8533	7.16	-1.32731	0.000525077	0.003731	-1.77646	1.93053e-06	2.39681e-05	-1.03673	0.000810629	0.0123637	-1.11604	9.90383e-06	0.000115638	-1.0958	0.000529989	0.00472196	--
Sspon.02G0024300-1P	--	0.91	0.97	0.92	0.4	0.19	0.19	0.13	0.16	0.28	0.33	0.16	0.26	0.23	0.27	0.36	0.18	0.2	0.14	0.1733	0.2867	0.25	0.19	0.26	0.9333	-1.84388	0.000853676	0.00576974	-2.29639	2.61299e-05	0.00026858	-1.90046	3.65666e-05	0.000828916	-1.70302	5.88877e-06	7.15965e-05	-2.42884	2.83405e-06	4.10747e-05	--
Sspon.02G0026220-3C	--	1.55	1.37	1.3	0.45	0.38	0.85	0.32	0.31	0.57	0.13	0.71	0.62	0.18	0.45	0.51	0.46	0.37	0.24	0.3567	0.38	0.4867	0.4	0.56	1.4067	-1.32878	0.00271999	0.0161241	-1.81421	6.63763e-05	0.000629272	-1.53127	0.000895057	0.013448	-1.88821	8.28925e-08	1.33739e-06	-1.97963	5.26308e-06	7.28643e-05	--
Sspon.02G0026330-1P	LAC14	13.04	13.04	15.89	2.89	2.07	3.8	3.45	2.57	2.68	5.81	4.83	7.9	6.08	6.51	5.68	3.97	3.78	3.7	3.8167	6.09	6.18	2.9	2.92	13.99	-2.26036	5.29455e-24	1.84792e-22	-2.27027	8.46388e-29	5.42637e-27	-1.17872	2.47531e-11	1.57897e-09	-1.19988	1.78667e-20	9.13117e-19	-1.87401	3.31385e-25	2.60366e-23	--
Sspon.02G0026660-3C	AO2	1.23	1.9	1.63	2.52	3.71	4.41	2.41	3.78	5.87	6.09	3.88	3.71	3.57	4.84	3.44	4.04	3.48	2.65	3.39	3.95	4.56	4.02	3.5467	1.5867	1.16046	0.000179693	0.00140819	1.3412	7.36106e-05	0.00069201	1.52303	2.52837e-06	7.56098e-05	1.31585	8.27779e-07	1.1628e-05	1.09529	0.00120056	0.00964627	--
Sspon.02G0027940-2C	VIL1	0.21	0.18	0.33	0	0	0	0.06	0	0	0	0	0	0	0	0	0	0	0	0	0	0	0.02	0	0.24	-7.90689	0.000200471	0.00155745	-3.58496	0.00483779	0.0285585	-7.90689	4.60164e-05	0.0010127	-7.90689	2.27222e-05	0.000247915	-7.90689	0.000125543	0.00130742	--
Sspon.02G0028800-1P	ACLA-3	2.92	2.96	3.23	0.08	0.29	0	0.2	0	0.11	0.16	0.16	0	0.18	0.14	0.19	0	0.13	0.06	0.0633	0.17	0.1067	0.1033	0.1233	3.0367	-4.62185	8.36735e-16	1.98734e-14	-4.87711	8.76686e-17	2.94694e-15	-4.83131	9.17677e-20	1.3107e-17	-4.15888	1.3703e-23	8.34886e-22	-5.58338	3.05409e-16	1.35052e-14	--
Sspon.02G0029820-4D	AZF2	0.51	0.1	1.24	0	0	0	0	0	0	0	0	0	0	0	0	0	0	0	0	0	0	0	0	0.6167	-9.26835	0.00608263	0.0325005	-9.26835	0.00488566	0.0287862	-9.26835	0.0021827	0.0283909	-9.26835	0.00153504	0.0107174	-9.26835	0.00431403	0.0290024	--
Sspon.02G0031810-1A	PCO1	11.99	5.57	3.1	92.1	131.82	124.12	53.78	56.34	55.19	60.2	51.46	43.37	48.05	41.06	41.37	29.6	16.4	22.72	22.9067	43.4933	51.6767	55.1033	116.013	6.8867	4.07434	4.4201e-13	8.87958e-12	3.00026	1.40202e-08	2.32968e-07	2.90764	3.53207e-07	1.24006e-05	2.65892	1.48675e-06	1.99864e-05	1.73389	0.004089	0.0276938	--
Sspon.02G0032230-1A	Os12g0628600	7.93	7.44	8.56	0	0	0	0.41	0	0.71	0.22	0.25	1.18	0.51	0.5	0.22	0.94	0	0.59	0.51	0.41	0.55	0.3733	0	7.9767	-12.9616	5.10312e-08	6.61598e-07	-4.41725	1.35693e-06	1.72532e-05	-3.85828	4.40661e-07	1.52003e-05	-4.28209	2.1283e-08	3.72428e-07	-3.96722	1.34602e-06	2.06782e-05	--
Sspon.02G0032240-1A	--	12.75	16.11	15.83	0.75	0	0.98	2.33	0.65	2.7	2.02	2.3	2.81	2.14	4.12	4.24	2.32	3.47	3.57	3.12	3.5	2.3767	1.8933	0.5767	14.8967	-4.69111	3.15076e-15	7.2271e-14	-2.97599	5.62432e-11	1.19433e-09	-2.64798	1.25625e-13	1.03204e-11	-2.08956	3.40428e-12	9.04498e-11	-2.25537	3.99142e-10	1.01794e-08	--
Sspon.02G0036330-2C	--	0	0	0	1.02	0.14	0.61	2.65	3.79	1.84	2.16	0.99	2.53	3.37	2.25	3.1	1.75	2.62	4.06	2.81	2.9067	1.8933	2.76	0.59	0	9.20457	0.00691208	0.0362926	11.4305	7.85357e-08	1.18369e-06	10.8867	3.40846e-06	9.95602e-05	11.5051	1.444e-08	2.58676e-07	11.4564	1.22372e-07	2.23012e-06	--
Sspon.02G0037260-1B	WAK2	1.05	1.41	1.32	0.42	0.14	0.32	0.85	0.2	0.3	0.16	0.12	0.29	0.43	0.17	0.33	0.26	0.37	0.3	0.31	0.31	0.19	0.45	0.2933	1.26	-2.10281	0.000132897	0.0010695	-1.48543	0.00499433	0.0293284	-2.72935	1.38429e-07	5.23047e-06	-2.02308	5.5407e-07	7.97923e-06	-2.02308	2.90461e-05	0.000348083	--
Sspon.02G0040710-1B	BX9	2.64	2.56	2.89	0	0	0	0	0	0	0	0	0	0	0	0	0	0	0	0	0	0	0	0	2.6967	-11.397	5.62468e-12	1.044e-10	-11.397	2.79536e-12	6.72373e-11	-11.397	3.90246e-13	3.02818e-11	-11.397	2.46392e-13	7.31364e-12	-11.397	2.36034e-12	7.53838e-11	--
Sspon.02G0041660-1B	--	48.21	51.52	77.9	0	0	0	0	0	0	0	0	0	0	0	5.07	0	0	0	0	1.69	0	0	0	59.21	-15.8536	0.00180704	0.0112333	-15.8536	0.00137116	0.00958506	-15.8536	0.000544112	0.00878857	-5.13075	0.00253212	0.0165348	-15.8536	0.00123919	0.00991618	--
Sspon.02G0041940-1B	--	37.59	54.16	45.6	6.83	7.69	10.38	10.43	9.75	13.15	22.81	18.75	21.94	17.81	23.92	19.85	12.35	18.62	17.16	16.0433	20.5267	21.1667	11.11	8.3	45.7833	-2.46364	1.94105e-15	4.511e-14	-2.04296	4.43736e-12	1.04922e-10	-1.11303	9.96453e-07	3.24129e-05	-1.15732	4.44814e-08	7.4506e-07	-1.51285	1.61224e-09	3.82027e-08	--
Sspon.02G0042000-1B	RPS18A	4.62	4.14	3	0.74	1	0.98	0.8	0.76	1.14	1.3	1.35	2	0.63	1.09	1.78	1.67	0.62	1	1.0967	1.1667	1.55	0.9	0.9067	3.92	-2.11221	3.40857e-05	0.00030509	-2.12286	3.20015e-05	0.000322828	-1.33859	0.000868475	0.0131093	-1.74846	1.19247e-05	0.000137369	-1.83773	0.000139208	0.00143318	--
Sspon.02G0042540-2C	EXL1	47.75	47.05	50.97	18.74	18.45	21.07	22.47	22.28	19.61	19.46	21.34	21.7	24.28	25.99	21.19	16.87	18.98	18.77	18.2067	23.82	20.8333	21.4533	19.42	48.59	-1.32312	3.09985e-31	1.39466e-29	-1.17946	3.40486e-26	1.95261e-24	-1.22177	5.59054e-38	2.30951e-35	-1.02849	1.03367e-36	1.17089e-34	-1.41619	7.87964e-43	1.33511e-40	--
Sspon.02G0042590-2C	--	29.06	28.49	36.22	13.08	7.37	16.2	5.35	8.83	6.25	11.18	9.64	18.8	11.5	11.82	10.14	12.5	14.8	12.73	13.3433	11.1533	13.2067	6.81	12.2167	31.2567	-1.35531	1.07838e-05	0.000104942	-2.19844	3.32521e-13	8.69253e-12	-1.2429	5.62629e-07	1.90962e-05	-1.48669	1.43707e-13	4.35947e-12	-1.22804	1.30837e-07	2.37639e-06	--
Sspon.02G0042810-1B	CBP2	39.88	40.56	38.73	15.34	20.97	13.78	16.89	11.96	15.32	11.2	15.45	16.22	10.95	10.15	13.64	10.29	23.58	15.99	16.62	11.58	14.29	14.7233	16.6967	39.7233	-1.25043	5.04999e-06	5.14062e-05	-1.43188	3.12062e-08	4.96125e-07	-1.47498	3.97384e-11	2.47127e-09	-1.77835	5.23736e-18	2.23933e-16	-1.25707	1.41295e-06	2.16029e-05	--
Sspon.02G0044660-2D	--	1.27	0.8	1.01	0.22	0.41	0.45	0.45	0.47	0.35	0.4	0.24	0.72	0.26	0.38	0.55	0.52	0.39	0.33	0.4133	0.3967	0.4533	0.4233	0.36	1.0267	-1.5119	0.00140546	0.00900251	-1.2781	0.00313594	0.0197491	-1.17932	0.00416128	0.0480889	-1.37197	5.79397e-05	0.000581821	-1.31259	0.00169582	0.0129719	--
Sspon.02G0045880-2D	--	17.36	15.39	22.01	1.06	2.42	0.68	0	0	0.96	0.89	0.5	0	0.49	0.49	0	1.28	0	0.63	0.6367	0.3267	0.4633	0.32	1.3867	18.2533	-3.71847	1.07904e-05	0.000104991	-5.83394	4.03837e-06	4.75942e-05	-5.29997	3.66737e-07	1.28289e-05	-5.8042	4.90895e-07	7.12257e-06	-4.84148	1.95257e-06	2.91532e-05	--
Sspon.02G0046490-1P	--	6.84	7.14	7.38	16.53	16.67	16.05	23.26	23.41	22.47	14.49	14.9	14.47	17.29	19.06	17.6	18.24	18.72	20	18.9867	17.9833	14.62	23.0467	16.4167	7.12	1.20521	5.84939e-50	4.16904e-48	1.69461	2.17968e-99	7.47516e-97	1.03799	1.61326e-27	4.06846e-25	1.33671	6.69453e-68	2.01258e-65	1.41504	1.40477e-60	3.81284e-58	--
Sspon.02G0047970-1C	--	0.42	0.62	0.82	0	0	0	0	0	0	0	0	0	0	0	0	0	0	0	0	0	0	0	0	0.62	-9.27612	0.000369915	0.00272406	-9.27612	0.000266966	0.00223392	-9.27612	9.10757e-05	0.00184303	-9.27612	4.74113e-05	0.00048604	-9.27612	0.000237166	0.002307	--
Sspon.02G0050070-2D	CHARK	4.15	2.76	5.53	0.14	0.36	0	0	0.26	0.14	0.27	0.33	1.01	0.68	0.37	1.1	0.18	2.09	0.76	1.01	0.7167	0.5367	0.1333	0.1667	4.1467	-4.63691	1.19141e-06	1.31642e-05	-4.95884	4.9259e-07	6.66945e-06	-2.94985	2.64662e-06	7.86577e-05	-2.53258	2.20156e-06	2.87288e-05	-2.0376	0.00194338	0.0145935	--
Sspon.02G0050740-1C	SCPL7	9.21	8.75	10.3	0.26	0.59	1.31	1.24	0.42	1.62	2.73	1.72	4.2	2.03	1.25	2.01	0.62	0.98	2.03	1.21	1.7633	2.8833	1.0933	0.72	9.42	-3.70966	1.6043e-06	1.74517e-05	-3.10699	6.32509e-06	7.22201e-05	-1.70799	0.000774933	0.0118966	-2.41742	1.21988e-06	1.66907e-05	-2.96072	4.54039e-06	6.36118e-05	--
Sspon.02G0051010-1C	CYP87A3	0.45	0.14	0.29	0	0	0	0	0	0	0	0	0	0	0	0	0	0	0	0	0	0	0	0	0.2933	-8.1964	0.00136163	0.0087516	-8.1964	0.00102831	0.00745172	-8.1964	0.000394641	0.00667895	-8.1964	0.000234993	0.00205979	-8.1964	0.000914682	0.00762893	--
Sspon.02G0052320-1C	--	0.15	0.52	0.69	0	0	0	0	0	0	0	0	0	0	0	0	0	0	0	0	0	0	0	0	0.4533	-8.82443	0.00114169	0.0074731	-8.82443	0.000859322	0.00637764	-8.82443	0.000323075	0.00561454	-8.82443	0.000187395	0.00168038	-8.82443	0.000756092	0.00645863	--
Sspon.02G0053810-1C	BURP8	0.59	0.96	0.95	0	0	0	0	0	0	0	0	0	0	0	0	0	0	0	0	0	0	0	0	0.8333	-9.70275	0.000559402	0.00395094	-9.70275	0.00040838	0.00328036	-9.70275	0.00014454	0.00277111	-9.70275	7.8333e-05	0.000764688	-9.70275	0.000364906	0.00338708	--
Sspon.02G0055960-1D	RE2	0.32	0.35	0.35	0.03	0.02	0.01	0.03	0.04	0.01	0.04	0.12	0.11	0.06	0.05	0.04	0.02	0.06	0.09	0.0567	0.05	0.09	0.0267	0.02	0.34	-4.08746	5.50417e-07	6.34379e-06	-3.67243	5.88579e-07	7.89366e-06	-1.91754	0.000300969	0.00527688	-2.76553	3.59471e-08	6.10231e-07	-2.58496	3.05542e-05	0.000364792	--
Sspon.02G0056030-1D	--	0.31	0.99	0.93	0	0	0	0	0	0	0	0	0	0	0	0	0	0	0	0	0	0	0	0	0.7433	-9.53787	0.00532456	0.0289898	-9.53787	0.0041989	0.0253604	-9.53787	0.00186978	0.0248749	-9.53787	0.0013263	0.00945217	-9.53787	0.00382004	0.0261815	--
Sspon.03G0000320-2B	CAMTA4	3.2	1.99	3.55	0.11	0.35	0	0.48	0.19	0.26	0.46	0.37	0.32	0.3	0.39	0.38	0.68	0.74	0.24	0.5533	0.3567	0.3833	0.31	0.1533	2.9133	-4.24793	0.000349027	0.00258377	-3.23233	1.91432e-18	7.15885e-17	-2.926	2.03014e-21	3.34831e-19	-3.03002	4.79503e-28	3.65761e-26	-2.39645	3.55605e-12	1.11394e-10	TIG
Sspon.03G0001090-4D	BGLU4	3.25	3.78	2.65	0	0	0	0	0	0	0	0	0.05	0	0	0	0	0	0	0	0	0.0167	0	0	3.2267	-11.6558	1.49474e-11	2.67662e-10	-11.6558	7.56442e-12	1.7447e-10	-7.59694	2.20971e-10	1.24991e-08	-11.6558	6.41218e-13	1.82179e-11	-11.6558	6.33917e-12	1.94771e-10	--
Sspon.03G0001410-1P	--	0.72	0.88	1	0	0	0	0	0.09	0	0	0.09	0.39	0	0	0	0	0	0	0	0	0.16	0.03	0	0.8667	-9.75933	1.13879e-08	1.58257e-07	-4.85244	2.47754e-07	3.5015e-06	-2.43741	0.000395462	0.00669023	-9.75933	5.19573e-10	1.11681e-08	-9.75933	5.46867e-09	1.20605e-07	--
Sspon.03G0002240-1P	CHIT3	2.04	3.06	4.16	34.24	29.31	26.27	37.28	43.37	41.05	12.05	9.24	8.98	8.48	7.75	8.03	11.3	12.55	9.47	11.1067	8.0867	10.09	40.5667	29.94	3.0867	3.27795	8.14704e-50	5.79231e-48	3.71617	1.35592e-74	3.09188e-72	1.7088	4.16426e-08	1.70567e-06	1.3895	8.04742e-08	1.30103e-06	1.8473	9.16949e-10	2.24208e-08	--
Sspon.03G0002320-2B	--	2.95	3.53	2.79	0.56	0.52	0.16	1.02	0.48	0.49	0	0.12	0	0.24	0	0	0	0.47	0.24	0.2367	0.08	0.04	0.6633	0.4133	3.09	-2.90223	3.04367e-07	3.61156e-06	-2.2198	4.91176e-06	5.70473e-05	-6.27146	4.8271e-09	2.30091e-07	-5.27146	1.25206e-11	3.18034e-10	-3.70668	3.3187e-09	7.53194e-08	--
Sspon.03G0003290-2B	--	7.52	4.71	5.91	2.91	1.71	0.53	1.33	0.5	0.57	1.02	0.42	2.52	0.88	0.74	1.15	1.75	2.61	2.17	2.1767	0.9233	1.32	0.8	1.7167	6.0467	-1.81653	0.00836798	0.0428026	-2.91807	1.78072e-05	0.000188343	-2.1956	0.000261212	0.00467718	-2.71122	5.71516e-07	8.21685e-06	-1.47402	0.00557394	0.0361342	--
Sspon.03G0005470-2D	--	11.35	10.38	13.05	3.24	1.3	2.37	0.79	0.74	1.69	3.47	2.95	3.91	1.83	1.73	2.49	3.46	3.62	2.41	3.1633	2.0167	3.4433	1.0733	2.3033	11.5933	-2.3315	3.73539e-08	4.92482e-07	-3.43313	4.85505e-13	1.2525e-11	-1.75142	3.56328e-08	1.48049e-06	-2.52325	1.68155e-15	5.9437e-14	-1.87378	7.64426e-08	1.43727e-06	--
Sspon.03G0005720-3D	GST1	62.04	62.67	72.05	17.43	17.14	19.59	18.07	14.14	11.49	18.21	15.38	21.54	9.98	14.4	13.82	18.46	17.4	18.27	18.0433	12.7333	18.3767	14.5667	18.0533	65.5867	-1.86114	7.95594e-54	6.18038e-52	-2.17073	1.617e-53	2.35263e-51	-1.83553	9.59033e-56	8.57722e-53	-2.36479	9.57407e-107	6.65452e-104	-1.86194	6.54432e-65	2.00931e-62	--
Sspon.03G0007570-1A	At5g11770	2.21	2.35	1.8	0	0	0	0	0.28	0.26	0	0	0	0	0	0	0	0	0	0	0	0	0.18	0	2.12	-11.0498	8.61479e-05	0.000717274	-3.558	0.00377805	0.0231535	-11.0498	1.79978e-05	0.000440813	-11.0498	8.35035e-06	9.88547e-05	-11.0498	5.25088e-05	0.000597342	--
Sspon.03G0007690-4D	IP5P3	9.49	7.5	9.17	51.25	81.79	72.42	68.49	64.63	55.33	25.52	19.53	14.32	32.69	33.55	29.12	32.14	29.33	30.04	30.5033	31.7867	19.79	62.8167	68.4867	8.72	2.97342	9.13595e-42	5.45021e-40	2.84875	6.75059e-159	4.66725e-156	1.18237	1.02792e-10	6.10356e-09	1.86602	9.57046e-76	3.45021e-73	1.80657	2.57264e-52	5.54098e-50	--
Sspon.03G0007830-3D	CDA1	6	4.86	5.83	0	0	0	0	0	0	0	0	0.29	0	0	0	0	0	0	0	0	0.0967	0	0	5.5633	-12.4417	2.97427e-06	3.12107e-05	-12.4417	1.88389e-06	2.34363e-05	-5.84679	1.23482e-05	0.000313046	-12.4417	1.85547e-07	2.86488e-06	-12.4417	1.63406e-06	2.47432e-05	--
Sspon.03G0010040-2B	CICDH	15.4	13.68	13.12	4.08	5.2	5.94	7.1	5.15	4.8	4.62	5.32	5.94	6.22	6.02	5.39	5.85	6.48	6.65	6.3267	5.8767	5.2933	5.6833	5.0733	14.0667	-1.47127	9.56081e-13	1.87745e-11	-1.30747	6.32037e-11	1.33682e-09	-1.41003	1.07788e-16	1.17919e-14	-1.25921	2.8799e-20	1.44798e-18	-1.15276	1.41864e-11	4.24136e-10	--
Sspon.03G0010250-3C	AKT1	3.12	3.9	3.55	0.34	0.72	0.49	0.26	0.4	0.35	0.52	0.37	0.48	0.46	0.36	0.75	0.47	0.28	0.37	0.3733	0.5233	0.4567	0.3367	0.5167	3.5233	-2.76964	2.7386e-17	7.05543e-16	-3.38755	6.00706e-23	2.94636e-21	-2.94773	2.761e-24	5.73027e-22	-2.75114	1.98719e-27	1.47945e-25	-3.2384	6.81079e-23	4.7063e-21	--
Sspon.03G0010550-1A	CYP51	3.6	2.87	3.84	0.83	1.33	1.14	0.99	1.19	1.16	0.69	1.75	1.41	1.77	2.02	0.88	1.7	1.12	1.42	1.4133	1.5567	1.2833	1.1133	1.1	3.4367	-1.64351	1.22369e-05	0.00011787	-1.62612	6.2949e-06	7.19133e-05	-1.42111	3.3803e-05	0.000773137	-1.14255	2.32844e-05	0.000253476	-1.28191	8.95386e-05	0.000965926	--
Sspon.03G0014060-1A	OPR1	1.68	1.25	1.13	3.87	4.01	5.18	7.56	6.61	7.04	3.58	5.36	2.68	4.69	4.77	4.66	5.78	3.3	3.83	4.3033	4.7067	3.8733	7.07	4.3533	1.3533	1.6856	2.99169e-06	3.1378e-05	2.38519	1.32859e-13	3.59265e-12	1.51706	0.00041678	0.00700222	1.79819	7.05563e-09	1.32171e-07	1.66894	4.7577e-05	0.000545178	--
Sspon.03G0014060-2C	--	3.37	3.19	3.41	11.35	9.3	11.94	20.09	17.85	19.99	6.98	8.38	9.04	11.86	12.38	11.33	8.94	9.21	12.43	10.1933	11.8567	8.1333	19.31	10.8633	3.3233	1.70876	1.4271e-14	3.15934e-13	2.53865	2.81436e-39	2.66402e-37	1.29122	1.1928e-06	3.81841e-05	1.835	2.44307e-22	1.3846e-20	1.61692	1.38901e-10	3.73262e-09	--
Sspon.03G0014240-2B	At1g54570	0.99	0.9	1.02	4.1	4.65	4.02	3.23	3.21	3.26	3.46	2.55	2.21	3.47	3.61	3.25	4.38	5.07	4.89	4.78	3.4433	2.74	3.2333	4.2567	0.97	2.13367	1.47737e-14	3.26561e-13	1.73697	8.3555e-09	1.42119e-07	1.49812	2.35419e-05	0.000562315	1.82775	3.89179e-12	1.02962e-10	2.30095	9.90507e-16	4.23094e-14	--
Sspon.03G0014490-2C	MFP2	1.16	1.15	0.69	0	0	0.06	0	0	0.04	0.04	0.04	0	0.05	0.05	0	0	0	0	0	0.0333	0.0267	0.0133	0.02	1	-5.64386	1.46088e-06	1.59702e-05	-6.22882	6.89547e-07	9.15122e-06	-5.22882	1.78579e-08	7.81649e-07	-4.90689	3.42232e-09	6.68025e-08	-9.96578	5.61735e-09	1.23789e-07	--
Sspon.03G0014720-1P	PDIL2-1	10.52	8	9.19	0	0	0	0	0	0	0	0	0	0	0	0	0	0	0.37	0.1233	0	0	0	0	9.2367	-13.1732	1.45954e-16	3.62819e-15	-13.1732	6.34554e-17	2.16005e-15	-13.1732	6.48264e-18	7.90983e-16	-13.1732	6.58874e-18	2.79513e-16	-6.22674	2.68689e-05	0.000324371	--
Sspon.03G0015160-1A	--	5.03	3.86	4.66	0	0	0	0	0	0	0	0	0	0	0	0	0	0	0	0	0	0	0	0	4.5167	-12.141	1.83236e-08	2.50173e-07	-12.141	1.04209e-08	1.75488e-07	-12.141	1.94617e-09	9.81605e-08	-12.141	8.45871e-10	1.77343e-08	-12.141	8.88887e-09	1.90172e-07	--
Sspon.03G0015670-1A	GPAT3	0.57	0.27	0.41	1.97	1.94	1.37	2.19	2.12	2.33	1.86	1.36	1.5	1.96	1.95	2.26	2.21	2.43	3.02	2.5533	2.0567	1.5733	2.2133	1.76	0.4167	2.07861	1.07166e-05	0.000104379	2.40926	7.62348e-08	1.15082e-06	1.91686	0.00026014	0.00466088	2.30334	1.66172e-08	2.95001e-07	2.61542	9.78622e-09	2.08085e-07	--
Sspon.03G0016340-1A	--	1.29	1.02	0.57	5.07	7.14	7.63	7.4	8.06	6.95	3.21	3.63	3.04	3.65	4.27	3.65	3.53	2.57	2.95	3.0167	3.8567	3.2933	7.47	6.6133	0.96	2.78427	1.88856e-14	4.14692e-13	2.96	7.40934e-18	2.68485e-16	1.77844	0.000100318	0.0020127	2.00625	2.30331e-08	4.01196e-07	1.65185	0.000446739	0.00405026	--
Sspon.03G0016340-3C	--	2.4	2.29	3.7	19.53	17.26	20.64	26.76	26.41	30.33	11.09	11.12	9.03	9.72	13.02	9.09	13.87	11.22	12.04	12.3767	10.61	10.4133	27.8333	19.1433	2.7967	2.77506	1.98578e-28	8.08118e-27	3.31503	1.62202e-45	1.85915e-43	1.89665	2.14766e-09	1.07822e-07	1.92364	3.36921e-13	9.88263e-12	2.14584	1.31609e-12	4.30002e-11	--
Sspon.03G0016340-4D	--	2.67	2.93	2.81	13.49	13.47	15.61	18.05	18.68	21.27	6.41	7.09	7.72	9.38	7.44	7.47	10.6	8.91	8.12	9.21	8.0967	7.0733	19.3333	14.19	2.8033	2.33966	2.43664e-33	1.16612e-31	2.78588	8.90495e-50	1.16077e-47	1.33525	1.91496e-07	7.06628e-06	1.53018	1.05022e-13	3.21173e-12	1.71606	1.01089e-12	3.34834e-11	--
Sspon.03G0017100-1A	--	4.27	3.86	5.47	1.15	1.17	1.55	1.21	1.32	1.09	1.74	0.97	1.78	1.27	0.92	1.52	1.01	0.98	1.39	1.1267	1.2367	1.4967	1.2067	1.29	4.5333	-1.8132	8.15807e-07	9.21321e-06	-1.90955	1.08664e-07	1.60916e-06	-1.59882	6.9872e-07	2.34129e-05	-1.87412	2.80502e-11	6.87463e-10	-2.00851	1.07552e-08	2.27348e-07	--
Sspon.03G0017760-3D	--	0.81	1.82	0.97	4.79	2.96	5.51	3.35	2.86	3.73	4.21	3.38	3.98	4.22	4.82	5.07	4.26	4.35	6.14	4.9167	4.7033	3.8567	3.3133	4.42	1.2	1.88101	0.000175665	0.00137937	1.46525	0.00500987	0.0294076	1.68432	0.00188809	0.0250877	1.97065	2.84277e-06	3.63963e-05	2.03465	8.06532e-05	0.000880382	--
Sspon.03G0019040-1A	--	2.51	3.13	0.8	0	0	0.22	0	0.14	0	0.3	0	0.19	0	0	0	0	0.41	0	0.1367	0	0.1633	0.0467	0.0733	2.1467	-4.87149	0.00179843	0.0111918	-5.52356	0.00137588	0.00961179	-3.71621	0.00250294	0.0317778	-11.0679	2.71631e-05	0.000291933	-3.97336	0.00428962	0.0288539	--
Sspon.03G0020460-1A	ECR	8.2	5.74	6.64	1.08	0.49	0.78	0.2	0.25	0.5	0.49	0.77	0.35	0.28	0.35	0.26	0.15	0.46	0.93	0.5133	0.2967	0.5367	0.3167	0.7833	6.86	-3.13051	1.07406e-14	2.39188e-13	-4.43717	2.25374e-19	8.94695e-18	-3.67611	8.02442e-21	1.25657e-18	-4.53129	4.07914e-26	2.81944e-24	-3.74024	5.19269e-17	2.45548e-15	--
Sspon.03G0020760-2P	--	0.24	1.1	0.28	0	0	0	0	0	0	0	0	0	0	0	0	0	0	0	0	0	0	0	0	0.54	-9.07682	0.000332173	0.00246852	-9.07682	0.000241061	0.00203549	-9.07682	8.05836e-05	0.00165386	-9.07682	4.15532e-05	0.000431226	-9.07682	0.000206348	0.00203627	--
Sspon.03G0021130-3C	HIP1	9.82	9.98	10.06	2.55	3.54	2.63	4.95	2.46	3.29	3.71	2.89	4.45	4.78	3.95	4.38	2.45	4.07	3.63	3.3833	4.37	3.6833	3.5667	2.9067	9.9533	-1.77581	1.15691e-15	2.72383e-14	-1.4806	4.14535e-10	8.1255e-09	-1.43417	2.52226e-14	2.20134e-12	-1.18755	4.04166e-17	1.61447e-15	-1.55673	5.58637e-14	2.07057e-12	--
Sspon.03G0021950-2P	--	2.22	1.18	2.1	0	0	0	0	0	0	0	0	0	0	0	0	0	0	0	0	0	0	0	0	1.8333	-10.8403	3.19379e-05	0.000287145	-10.8403	2.15438e-05	0.000224702	-10.8403	6.03811e-06	0.000165349	-10.8403	2.64145e-06	3.39891e-05	-10.8403	1.87265e-05	0.000232825	--
Sspon.03G0022660-1A	--	28.11	32.99	26.98	6.72	3.29	4.16	9.18	8.93	14.74	10.13	9.15	10.72	10.61	11.03	12.37	10.09	13.47	11.71	11.7567	11.3367	10	10.95	4.7233	29.36	-2.63597	2.34809e-39	1.32746e-37	-1.42292	2.17687e-14	6.22746e-13	-1.55385	4.24442e-38	1.7618e-35	-1.37286	1.87772e-42	2.65701e-40	-1.32037	8.78523e-24	6.4066e-22	--
Sspon.03G0023680-1T	--	0.61	0.55	0.21	0	0	0.09	0	0	0	0	0	0	0	0.17	0	0	0	0	0	0.0567	0	0	0.03	0.4567	-3.92811	0.0028686	0.0168972	-8.835	5.56613e-05	0.00053461	-8.835	1.66004e-05	0.000410177	-3.01057	0.00227082	0.015079	-8.835	4.80875e-05	0.000550589	--
Sspon.03G0024260-1A	GH3.12	0.09	0.26	0.42	0	0.04	0	0	0	0	0	0	0	0	0	0	0	0	0	0	0	0	0	0.0133	0.2567	-4.26679	0.00852462	0.0435063	-8.00375	0.00134434	0.00942194	-8.00375	0.00052873	0.00857683	-8.00375	0.000322876	0.00273359	-8.00375	0.00119109	0.00958277	--
Sspon.03G0024800-2B	mtnN	1.07	0.97	1.13	0	0	0	0.28	0	0	0.06	0	0	0	0	0	0	0	0	0	0	0.02	0.0933	0	1.0567	-10.0453	1.62311e-05	0.000153268	-3.50098	0.00120815	0.00858793	-5.72338	5.51369e-05	0.00118604	-10.0453	1.22531e-06	1.67623e-05	-10.0453	9.37798e-06	0.000123776	--
Sspon.03G0025120-3C	--	5.18	4.52	3.24	0	0	0	0	0	0	0	0	0	0	0	0	0	0.16	0	0.0533	0	0	0	0	4.3133	-12.0746	1.41322e-10	2.33598e-09	-12.0746	7.41419e-11	1.55712e-09	-12.0746	1.13634e-11	7.54255e-10	-12.0746	5.96591e-12	1.55096e-10	-6.33762	9.61493e-09	2.04643e-07	--
Sspon.03G0025950-2C	--	50.36	46.58	37.92	9.84	9.31	6.03	8.23	8.74	8.54	13.75	13.5	7.99	12.47	10.48	11.62	14.26	4.75	10.29	9.7667	11.5233	11.7467	8.5033	8.3933	44.9533	-2.42111	7.83878e-18	2.08158e-16	-2.40233	8.95309e-20	3.65668e-18	-1.93618	2.91736e-15	2.77815e-13	-1.96387	1.09494e-23	6.71351e-22	-2.20249	5.79663e-14	2.14575e-12	--
Sspon.03G0025980-3P	Sb03g046810	1.71	3	2.14	4.98	5.3	5.24	8.29	10.99	9.37	9.07	11.23	10.69	12.02	11.17	13.01	8.31	6.88	10.45	8.5467	12.0667	10.33	9.55	5.1733	2.2833	1.17995	8.98133e-05	0.000745063	2.06436	3.38358e-14	9.55618e-13	2.17763	4.8675e-15	4.52109e-13	2.40181	3.0945e-28	2.38348e-26	1.90422	3.45545e-10	8.86732e-09	--
Sspon.03G0026960-1B	CKX4	10.66	9.15	10.64	1.94	1.8	1.38	4.18	4.06	1.73	3.8	3.54	3.56	4.27	4.92	5.54	3.93	2.24	5.12	3.7633	4.91	3.6333	3.3233	1.7067	10.15	-2.57223	6.70124e-14	1.42159e-12	-1.61078	1.61493e-06	2.03303e-05	-1.48211	4.13405e-09	2.00247e-07	-1.04768	2.40901e-07	3.6578e-06	-1.4314	1.69821e-06	2.56428e-05	--
Sspon.03G0029830-3D	At1g58430	4.28	3.2	4.36	2.44	0.98	1.7	2.07	1.41	1.46	0.99	1.16	2.71	0.99	0.73	0.97	0.23	1.46	0.8	0.83	0.8967	1.62	1.6467	1.7067	3.9467	-1.20945	0.00564786	0.0305229	-1.26109	0.00103791	0.00751127	-1.28464	0.000915171	0.0137051	-2.13799	1.40177e-10	3.20665e-09	-2.24945	2.17591e-06	3.22321e-05	--
Sspon.03G0031900-1B	IRX9L	0.36	0.75	0.11	0	0	0	0	0	0	0	0	0	0	0	0.09	0	0	0	0	0.03	0	0	0	0.4067	-8.6677	0.00181621	0.0112821	-8.6677	0.0013889	0.00968632	-8.6677	0.000545244	0.00880192	-3.76081	0.00771303	0.0420853	-8.6677	0.00121556	0.00974506	--
Sspon.03G0036880-1B	--	0.95	0.87	0.81	20.93	19.04	17.65	17.65	18.38	21.16	2.98	3.09	3.69	3.95	4.36	4.18	6.07	7.29	5.3	6.22	4.1633	3.2533	19.0633	19.2067	0.8767	4.45343	2.36328e-73	2.5018e-71	4.44263	8.69271e-70	1.78869e-67	1.89182	1.22613e-06	3.91067e-05	2.24764	1.56175e-13	4.7278e-12	2.82681	1.83172e-17	8.94003e-16	--
Sspon.03G0038880-1C	--	1.58	1.73	1.48	0	0	0	0	0	0	0	0	0	0	0	0	0	0	0	0	0	0	0	0	1.5967	-10.6408	8.29287e-12	1.51868e-10	-10.6408	4.14755e-12	9.82845e-11	-10.6408	5.85885e-13	4.46637e-11	-10.6408	3.61979e-13	1.05891e-11	-10.6408	3.50202e-12	1.09821e-10	--
Sspon.03G0039400-2D	--	3.58	4.35	4.97	1.65	1.41	2.05	1.75	2.02	1.65	2.71	1.75	1.92	1.62	1.19	2.48	1.47	1.1	2.29	1.62	1.7633	2.1267	1.8067	1.7033	4.3	-1.33598	3.00535e-05	0.000271446	-1.25101	3.82155e-05	0.000380188	-1.01574	0.000113648	0.00224076	-1.28603	2.78082e-07	4.19086e-06	-1.40834	8.03258e-06	0.000107394	--
Sspon.03G0040290-2P	NHL13	2.22	4.12	3.38	12.82	11.75	9.02	14.13	9.61	17.98	7.13	7.87	7.73	6.61	8.83	9.62	12.81	13.14	11.95	12.6333	8.3533	7.5767	13.9067	11.1967	3.24	1.789	8.9231e-11	1.49933e-09	2.10171	8.97063e-13	2.26422e-11	1.22557	0.000159643	0.00301733	1.36636	1.98537e-07	3.05135e-06	1.96317	1.63528e-12	5.29893e-11	--
Sspon.03G0040600-1C	MNS4	1.87	1.5	1.94	0.62	0.87	0.83	0.79	0.7	0.49	0.72	0.62	0.91	0.76	0.63	0.77	0.55	0.48	0.76	0.5967	0.72	0.75	0.66	0.7733	1.77	-1.19459	0.000130236	0.00105073	-1.42321	4.96567e-06	5.76347e-05	-1.23879	4.16239e-06	0.000119688	-1.29768	3.71662e-09	7.22226e-08	-1.56875	2.24239e-07	3.93739e-06	--
Sspon.03G0040670-1C	--	0.86	1.72	0.83	0	0	0	0	0.08	0.08	0.15	0.09	0.19	0.16	0.17	0	0.35	0.1	0.08	0.1767	0.11	0.1433	0.0533	0	1.1367	-10.1506	1.40913e-07	1.73273e-06	-4.41363	4.18237e-06	4.9184e-05	-2.98736	1.38983e-05	0.000348776	-3.36923	5.39853e-07	7.78611e-06	-2.68571	0.000175794	0.00176575	--
Sspon.03G0041940-1C	--	10.14	17.26	17.39	3.7	4.73	6.11	5.88	5.76	7.39	7.06	5.38	3.73	5.82	2.97	3.76	4.44	2.92	3.84	3.7333	4.1833	5.39	6.3433	4.8467	14.93	-1.62315	0.000815302	0.00553811	-1.2349	0.00922842	0.0492314	-1.46986	0.000500439	0.00818371	-1.83549	2.17955e-06	2.8463e-05	-1.99968	9.99641e-06	0.00013108	--
Sspon.03G0043720-1C	--	4.62	4.46	4.82	11.28	13.11	11.43	28.49	30.7	26.28	11.03	9.87	8.45	17.26	14.84	18.74	13.52	14.4	11.88	13.2667	16.9467	9.7833	28.49	11.94	4.6333	1.36568	2.43973e-17	6.30614e-16	2.62033	4.10555e-84	1.06551e-81	1.07828	4.12286e-08	1.69111e-06	1.87088	1.50964e-40	1.98428e-38	1.51768	3.90389e-18	1.99534e-16	--
Sspon.03G0044830-1D	SOT5	0.34	0.29	0.33	0.05	0.03	0	0	0	0	0.07	0	0	0.03	0	0	0	0	0	0	0.01	0.0233	0	0.0267	0.32	-3.58496	0.00686228	0.0360684	-8.32193	0.00013131	0.00117379	-3.77761	0.00266585	0.0334738	-5	0.000296414	0.00253575	-8.32193	0.000116753	0.00122429	--
Sspon.04G0003030-2B	--	6.33	6.29	5.67	23.06	18.89	18.37	28.45	34.06	35.87	13.96	14.79	13.43	20.42	17.86	16.78	22.05	18.06	15.76	18.6233	18.3533	14.06	32.7933	20.1067	6.0967	1.72158	4.73997e-32	2.18375e-30	2.42731	1.4141e-70	2.96629e-68	1.2055	3.11196e-13	2.43657e-11	1.58995	4.37259e-34	4.47995e-32	1.61102	1.05776e-21	6.71932e-20	--
Sspon.04G0005430-1A	--	19.19	15	14.14	53.2	47.88	48.67	88.43	97.82	98.93	77.99	74.13	73.83	67.36	65.32	63.52	61.86	61.43	65.11	62.8	65.4	75.3167	95.06	49.9167	16.11	1.63157	2.16032e-52	1.63411e-50	2.56088	3.65396e-139	2.16292e-136	2.22501	3.05153e-107	1.151e-103	2.02133	3.42161e-119	3.06471e-116	1.96281	6.50521e-79	2.85909e-76	--
Sspon.04G0005430-1P	CYP707A5	1.5	2.5	2.73	4.65	5.85	5.61	10.47	14.18	11.69	9.62	9.3	9.62	11.5	8.14	9.14	8.89	6.53	7.47	7.63	9.5933	9.5133	12.1133	5.37	2.2433	1.25928	2.88658e-09	4.2479e-08	2.43288	1.56052e-37	1.40338e-35	2.08431	5.708e-27	1.38708e-24	2.09639	1.65555e-12	4.51892e-11	1.76604	3.11952e-16	1.37805e-14	--
Sspon.04G0005430-2C	CYP707A5	46.19	47.07	47.6	155.1	149.08	143.22	263.04	274.37	282.67	215.44	221.62	217.49	186.44	176.38	179.93	189.81	187.25	194.89	190.65	180.917	218.183	273.36	149.133	46.9533	1.6673	3.51923e-291	2.21899e-288	2.5415	0	0	2.21624	0	0	1.94603	0	0	2.02163	0	0	--
Sspon.04G0006730-2P	CYP86A4	2.27	1.7	2.12	0.99	0.77	0.68	0.4	0.52	0.28	0.75	0.65	0.64	0.66	0.65	0.47	0.69	0.57	0.75	0.67	0.5933	0.68	0.4	0.8133	2.03	-1.31956	0.00494248	0.0271698	-2.34341	4.26435e-06	5.00731e-05	-1.57787	8.56911e-05	0.00174465	-1.77456	6.4203e-07	9.16393e-06	-1.59925	0.000223768	0.0021898	--
Sspon.04G0006840-1A	At4g12490	557.97	546.6	544.5	77.55	108.19	106.17	152.11	138.82	125.92	207.29	196.94	211.18	190.37	220.48	197.98	227.13	181.7	233.81	214.213	202.943	205.137	138.95	97.3033	549.69	-2.49806	1.45009e-42	8.84004e-41	-1.98405	1.85856e-35	1.53265e-33	-1.42203	6.14721e-26	1.39971e-23	-1.43754	1.65284e-27	1.23582e-25	-1.35957	1.5282e-22	1.02412e-20	--
Sspon.04G0007730-1A	SCPL34	8.68	9.35	12.94	2.73	1.56	2.65	2.06	1.36	3.18	3.66	5.29	3.82	4.51	5.01	4.16	3.35	4.51	5.39	4.4167	4.56	4.2567	2.2	2.3133	10.3233	-2.15786	6.55743e-12	1.21011e-10	-2.23033	4.10581e-11	8.82897e-10	-1.27811	1.48105e-07	5.55975e-06	-1.1788	1.86752e-09	3.75969e-08	-1.22488	2.05368e-06	3.05521e-05	--
Sspon.04G0008520-2B	COL5	1.82	2.09	2.66	21.6	19.39	19.39	19.4	20.32	23.41	7.21	7.58	6.06	6.48	5.13	5.78	5.97	6.28	6.16	6.1367	5.7967	6.95	21.0433	20.1267	2.19	3.20011	7.59391e-58	6.27737e-56	3.26436	1.66868e-56	2.60311e-54	1.66608	4.70601e-09	2.25309e-07	1.40429	1.14401e-08	2.08025e-07	1.48652	2.8016e-07	4.85725e-06	--
Sspon.04G0008650-2B	--	3.42	3.64	4.03	0.63	0.37	0.67	0.3	0.43	0.34	1.16	1.29	0.76	1.35	1.3	0.78	1.43	1.11	0.78	1.1067	1.1433	1.07	0.3567	0.5567	3.6967	-2.73134	8.80561e-08	1.10818e-06	-3.37358	4.37508e-10	8.55254e-09	-1.78861	4.91319e-06	0.000138478	-1.69298	3.35746e-07	5.00176e-06	-1.74	2.60942e-05	0.000315856	--
Sspon.04G0008710-1A	BHLH128	3.86	3.99	4.72	18.76	17.88	20.85	21.89	24.18	24.75	9.13	9.54	9.34	8	10.9	9.72	9.54	8.82	9.83	9.3967	9.54	9.3367	23.6067	19.1633	4.19	2.19333	6.36217e-29	2.63463e-27	2.49417	6.68914e-39	6.26323e-37	1.15596	7.92884e-06	0.00021043	1.18704	3.06136e-08	5.243e-07	1.1652	6.04021e-06	8.26062e-05	bHLH
Sspon.04G0008970-1A	KCR1	6.5	7.07	7.75	4.32	4	2	2.62	1.84	1.39	1.38	3.45	4.93	1.63	2.46	3.07	4.33	2.05	2.65	3.01	2.3867	3.2533	1.95	3.44	7.1067	-1.04676	0.00181902	0.0112963	-1.8657	1.27854e-09	2.3691e-08	-1.12725	0.000414389	0.00697101	-1.57418	5.38722e-12	1.4081e-10	-1.23941	1.85952e-05	0.000231326	--
Sspon.04G0009620-2C	NPF6.4	6.64	6.02	6.23	30.04	26.69	23.71	30.97	31.51	34.42	12.79	12.15	13.15	17.05	19.17	17.25	20.95	20.84	18.45	20.08	17.8233	12.6967	32.3	26.8133	6.2967	2.09029	8.67199e-73	9.08015e-71	2.35887	3.61168e-107	1.3997e-104	1.01179	4.08695e-13	3.16284e-11	1.50111	3.64571e-46	5.83327e-44	1.6731	2.3676e-42	3.97274e-40	--
Sspon.04G0009640-2B	NPF6.4	4.47	4.97	4.52	17.13	16.16	15.11	19.11	20.09	22.21	10.37	9.59	9.29	12.03	12.35	11.72	12.49	10.51	10.49	11.1633	12.0333	9.75	20.47	16.1333	4.6533	1.79371	5.53112e-74	5.92798e-72	2.13717	2.12508e-96	6.9831e-94	1.06714	9.4033e-19	1.22303e-16	1.3707	2.3884e-49	4.25223e-47	1.26243	9.28838e-26	7.48804e-24	--
Sspon.04G0011260-4D	ACS	6.31	3.94	5.09	0.78	0.7	0.85	0.11	0.98	0.96	1.19	0.62	1.17	1.29	1.07	0.41	0.76	0.43	0.79	0.66	0.9233	0.9933	0.6833	0.7767	5.1133	-2.7189	6.55556e-09	9.30784e-08	-2.9036	4.94688e-08	7.65897e-07	-2.36391	6.61087e-09	3.07844e-07	-2.46934	2.53988e-11	6.23891e-10	-2.95373	1.72533e-10	4.5908e-09	--
Sspon.04G0012110-3P	--	3.54	2.23	3.41	0	0	0.29	0.36	0.46	0	0.16	0.16	0.67	0.59	0.95	1.36	1.18	0.46	0.6	0.7467	0.9667	0.33	0.2733	0.0967	3.06	-4.98437	0.000119157	0.000967856	-3.4848	0.000243067	0.00204982	-3.21299	8.59476e-05	0.00174905	-1.66244	0.00355502	0.0220148	-2.035	0.0054746	0.0355701	--
Sspon.04G0012130-1A	--	0.6	0.66	1.39	0	0.09	0.25	0.28	0	0.2	0	0.1	0	0.07	0.02	0	0	0.14	0.15	0.0967	0.03	0.0333	0.16	0.1133	0.8833	-2.96239	0.000403603	0.00294388	-2.46489	0.00166981	0.0113791	-4.72792	1.25779e-06	4.00134e-05	-4.87992	2.54279e-07	3.8495e-06	-3.19187	4.54135e-05	0.00052253	--
Sspon.04G0013710-2C	RTNLB2	4.3	3.89	3.8	0.49	0.61	0.2	0.22	0.61	0.48	0.36	0.65	0.67	0.9	0.46	0.42	0.46	0.63	0.22	0.4367	0.5933	0.56	0.4367	0.4333	3.9967	-3.20525	2.78504e-11	4.88189e-10	-3.19419	1.34163e-11	3.02894e-10	-2.8353	1.52765e-12	1.10073e-10	-2.75188	4.70143e-15	1.60436e-13	-3.19419	3.70943e-12	1.15905e-10	--
Sspon.04G0014460-3D	--	0.86	0.17	0.58	0	0	0	0	0	0	0	0	0	0	0	0	0	0	0	0	0	0	0	0	0.5367	-9.06788	0.00504523	0.027659	-9.06788	0.00399587	0.0242954	-9.06788	0.00175924	0.023596	-9.06788	0.00123036	0.00885267	-9.06788	0.003584	0.0248518	--
Sspon.04G0014610-1A	At1g53440	0.77	0.45	0.53	4.31	4.34	4.11	6.01	6.19	6	1.67	2.29	1.97	3.77	2.95	3.46	3.87	3.66	3.44	3.6567	3.3933	1.9767	6.0667	4.2533	0.5833	2.8662	5.70775e-32	2.62122e-30	3.37851	2.42061e-50	3.17927e-48	1.76068	9.82671e-08	3.78887e-06	2.54031	6.54426e-27	4.73815e-25	2.64814	4.60114e-23	3.21534e-21	--
Sspon.04G0014930-1P	Os02g0220600	2.8	2.73	3.44	0	0	0	0	0	0	0	0	0	0	0	0	0	0	0.07	0.0233	0	0	0	0	2.99	-11.5459	4.11e-12	7.71309e-11	-11.5459	2.03582e-12	4.9673e-11	-11.5459	2.80422e-13	2.20958e-11	-11.5459	1.78978e-13	5.3806e-12	-7.00161	2.68187e-10	6.98359e-09	--
Sspon.04G0020150-2B	STY46	5.87	6.99	4.76	17.78	17.65	15.58	13.9	15.21	12.49	10.47	14.91	15.57	11.04	13.34	13.67	14.48	10.57	17.45	14.1667	12.6833	13.65	13.8667	17.0033	5.8733	1.53357	4.82789e-14	1.03255e-12	1.23937	1.24408e-08	2.07763e-07	1.21665	2.15546e-06	6.54278e-05	1.11068	1.64522e-08	2.9249e-07	1.27025	7.16917e-07	1.15764e-05	--
Sspon.04G0020240-3D	--	0.31	0.32	0.26	0	0	0	0	0	0	0	0	0	0	0	0	0.02	0	0	0.0067	0	0	0	0	0.2967	-8.2127	1.95782e-05	0.000182362	-8.2127	1.29657e-05	0.000140629	-8.2127	3.52785e-06	0.000102598	-8.2127	1.51364e-06	2.03196e-05	-5.47573	0.000170976	0.00172275	--
Sspon.04G0020520-1A	--	0.81	1.06	0.88	0.15	0.1	0.13	0.06	0.04	0.06	0.18	0.15	0.28	0.13	0.14	0.07	0.03	0.14	0.13	0.1	0.1133	0.2033	0.0533	0.1267	0.9167	-2.85536	4.08307e-18	1.09639e-16	-4.10329	1.44511e-25	8.01094e-24	-2.17255	1.02257e-14	9.17382e-13	-3.01582	1.01934e-29	8.55673e-28	-3.1964	2.44885e-19	1.35568e-17	--
Sspon.04G0020540-1A	--	1.36	1.84	1.24	0.16	0.28	0.52	0	0.12	0.24	0.06	0.15	0	0.13	0.09	0.1	0	0.17	0.05	0.0733	0.1067	0.07	0.12	0.32	1.48	-2.20945	7.60539e-05	0.000639456	-3.62449	1.59585e-07	2.31484e-06	-4.4021	2.81385e-10	1.57186e-08	-3.79442	8.57771e-12	2.20618e-10	-4.33498	5.74278e-09	1.26296e-07	--
Sspon.04G0021630-2D	P4H3	1.75	1.04	1.1	9.12	8.87	12.36	4.7	6.41	5.05	3.91	3.64	3.56	2.93	3.65	4.06	3.37	3.52	3.27	3.3867	3.5467	3.7033	5.3867	10.1167	1.2967	2.96385	1.76899e-21	5.58112e-20	2.05459	2.0176e-08	3.28622e-07	1.51402	0.000365165	0.00624589	1.45166	5.26299e-05	0.000533309	1.38506	0.00139098	0.0109576	--
Sspon.04G0023040-2D	XCP1	8.11	8.82	9.15	3.73	2.47	3.29	2.86	3.96	4.36	5.18	3.5	2.36	3.13	4.07	3.34	2.31	4.29	4.97	3.8567	3.5133	3.68	3.7267	3.1633	8.6933	-1.45846	2.6636e-07	3.18244e-06	-1.22202	1.01102e-05	0.00011159	-1.2402	2.17569e-06	6.59726e-05	-1.30707	1.38262e-11	3.49506e-10	-1.17256	1.56113e-05	0.000196778	--
Sspon.04G0023940-1B	ERF039	19.25	20.9	21.68	1.82	1.08	2.3	8.24	5.66	8.69	7.93	7.64	8.1	9.13	7.17	8.91	7.23	4.94	6.47	6.2133	8.4033	7.89	7.53	1.7333	20.61	-3.57172	5.05295e-34	2.46743e-32	-1.45262	2.09232e-10	4.2111e-09	-1.38525	8.98295e-15	8.10923e-13	-1.29431	5.29747e-17	2.09683e-15	-1.72991	2.31771e-16	1.03175e-14	AP2-EREBP
Sspon.04G0025410-1B	MAPKKK3	0.95	1.09	1.5	2.95	3.02	2.88	4.39	3.53	2.34	2.84	2.16	2.55	3.75	3.89	3.14	3.93	3.85	4.58	4.12	3.5933	2.5167	3.42	2.95	1.18	1.32193	8.27088e-07	9.33086e-06	1.53521	2.87404e-07	4.02435e-06	1.09273	0.000678253	0.010646	1.60654	1.12668e-11	2.86809e-10	1.80386	2.06838e-11	6.08103e-10	--
Sspon.04G0028270-1B	--	0.44	2.01	1.41	0	0	0	0	0	0	0	0	0	0	0	0	0	0	0	0	0	0	0	0	1.2867	-10.3294	0.00143191	0.00914213	-10.3294	0.0010833	0.00779723	-10.3294	0.000417052	0.00700222	-10.3294	0.000248359	0.00216255	-10.3294	0.000958107	0.00794139	--
Sspon.04G0031320-1P	--	2.15	1.28	2	4.31	6.44	3.09	10.72	10.64	11.38	5.97	6.05	4.91	17.72	19.29	18.53	22.88	24.25	19.47	22.2	18.5133	5.6433	10.9133	4.6133	1.81	1.34982	3.03138e-06	3.17675e-05	2.59203	2.69204e-36	2.29896e-34	1.64056	4.40993e-10	2.4016e-08	3.3545	2.17257e-101	1.3982e-98	3.6165	1.32406e-86	6.78348e-84	--
Sspon.04G0033490-1C	CWC21	0.36	0.26	0.32	0	0	0.03	0	0	0	0	0	0	0	0	0	0	0	0	0	0	0	0	0.01	0.3133	-4.96963	0.000272177	0.00205988	-8.29155	1.34943e-05	0.000145978	-8.29155	3.674e-06	0.000106527	-8.29155	1.57923e-06	2.1151e-05	-8.29155	1.17912e-05	0.000152263	--
Sspon.04G0033790-2D	--	4.83	6.03	4.14	0.7	1.35	1.1	1.3	1.23	1.86	1.76	1.48	1.39	1.43	1.43	1.8	2	1.02	1.74	1.5867	1.5533	1.5433	1.4633	1.05	5	-2.25154	0.000431252	0.0031276	-1.77267	0.00299967	0.0189934	-1.69588	0.00100875	0.0148906	-1.68656	0.000243682	0.00212702	-1.65593	0.00265489	0.0191749	--
Sspon.04G0036680-1D	CID4	0.85	0.99	0.87	0	0	0	0	0	0	0.16	0	0	0	0	0	0	0	0	0	0	0.0533	0	0	0.9033	-9.81911	1.22972e-06	1.3558e-05	-9.81911	7.62179e-07	1.00457e-05	-4.08215	2.10381e-05	0.000507824	-9.81911	7.10178e-08	1.15676e-06	-9.81911	6.60613e-07	1.07254e-05	--
Sspon.05G0000810-1P	--	1.58	1.65	1.73	3.99	4.47	4.25	6.23	6.28	7.8	3.81	3.54	3.82	3.92	4.19	3.54	4.68	4.35	4.37	4.4667	3.8833	3.7233	6.77	4.2367	1.6533	1.35755	5.84085e-11	9.96741e-10	2.03378	4.85661e-24	2.50581e-22	1.17122	1.22339e-06	3.90338e-05	1.23192	5.61351e-10	1.20097e-08	1.43382	1.52993e-10	4.09605e-09	--
Sspon.05G0000810-3D	--	1.58	1.65	1.73	3.99	4.47	4.25	6.23	6.28	7.8	3.81	3.54	3.82	3.92	4.19	3.54	4.68	4.35	4.37	4.4667	3.8833	3.7233	6.77	4.2367	1.6533	1.35755	5.84085e-11	9.96741e-10	2.03378	4.85661e-24	2.50581e-22	1.17122	1.22339e-06	3.90338e-05	1.23192	5.61351e-10	1.20097e-08	1.43382	1.52993e-10	4.09605e-09	--
Sspon.05G0001500-1A	--	10.51	9.92	9.23	1.81	1.67	1.53	2.33	1.45	2.74	4.51	4.1	3.35	2.76	3.16	4.55	3.25	3.34	4.66	3.75	3.49	3.9867	2.1733	1.67	9.8867	-2.56564	5.26156e-15	1.18987e-13	-2.18557	9.48845e-12	2.16822e-10	-1.3103	5.63759e-08	2.2507e-06	-1.50226	1.16216e-11	2.95408e-10	-1.39859	1.34001e-07	2.43182e-06	--
Sspon.05G0001860-1A	--	1.41	2.06	1.56	6.45	6.39	6.67	6.82	7.61	9.69	3.88	4.5	3.43	6.1	7.21	5.25	5.95	6.54	5.35	5.9467	6.1867	3.9367	8.04	6.5033	1.6767	1.95558	3.22021e-17	8.27644e-16	2.2616	9.12376e-21	3.94252e-19	1.23138	4.25537e-05	0.000944641	1.88357	1.03496e-17	4.33974e-16	1.82649	2.0736e-12	6.65698e-11	--
Sspon.05G0002190-1A	At3g16150	20.09	20.37	19.5	9.21	10.16	10.48	6.15	5.66	5.8	9.22	8.77	9.86	8.16	8.34	9.41	9.38	8.09	7.78	8.4167	8.6367	9.2833	5.87	9.95	19.9867	-1.00627	2.54359e-11	4.46864e-10	-1.76761	2.36424e-29	1.5538e-27	-1.10632	9.06703e-19	1.18463e-16	-1.21049	6.079e-29	4.86331e-27	-1.24772	1.13971e-18	6.08381e-17	--
Sspon.05G0002500-2C	TPRP-F1	2.21	0.53	0.94	5.45	4.18	2.65	4.73	5.49	5.95	5.2	3.8	4.45	6.11	8.23	7.21	7.82	8.42	8.16	8.1333	7.1833	4.4833	5.39	4.0933	1.2267	1.73853	0.00146991	0.00935221	2.13554	1.76161e-05	0.00018639	1.86983	0.000750803	0.0115774	2.54991	1.49965e-10	3.41348e-09	2.7291	5.44752e-09	1.20169e-07	--
Sspon.05G0002500-3D	TPRP-F1	10.23	7.69	4.72	21.33	18.5	17.8	42.23	27.82	38.05	19.39	22.82	30.62	30.87	30.7	26.58	59.03	49.43	43.6	50.6867	29.3833	24.2767	36.0333	19.21	7.5467	1.34795	0.000188362	0.00147051	2.25542	5.2031e-12	1.22325e-10	1.68566	1.50444e-05	0.000374935	1.96109	2.52685e-13	7.49021e-12	2.74769	5.25432e-17	2.48191e-15	--
Sspon.05G0002730-1A	--	1.84	1.49	1.57	0	0	0.24	3.78	5.65	4.17	4.72	8.19	4.04	5.24	7.06	8.32	11.16	13.34	14.89	13.13	6.8733	5.65	4.5333	0.08	1.6333	-4.35168	0.000735687	0.00504733	1.47275	0.000517306	0.0040556	1.79043	9.3099e-05	0.00188047	2.07319	1.50794e-09	3.07976e-08	3.00698	1.25019e-18	6.66127e-17	--
Sspon.05G0002840-3C	--	8.97	6.25	4.07	0	0	0	0	0	0	0	0.47	0	0	0	0	0	0	0	0	0	0.1567	0	0	6.43	-12.6506	3.42684e-09	5.0139e-08	-12.6506	1.91042e-09	3.47882e-08	-5.35905	5.10989e-09	2.4277e-07	-12.6506	1.4571e-10	3.32359e-09	-12.6506	1.56324e-09	3.71228e-08	--
Sspon.05G0004590-1P	--	7.97	11.69	11.27	109.57	97.19	117.58	83.94	85.43	90.96	18.83	22.54	27.5	25.66	23.1	17.72	26.41	27.34	23.86	25.87	22.16	22.9567	86.7767	108.113	10.31	3.39043	4.17138e-54	3.25801e-52	3.07326	2.63967e-40	2.59237e-38	1.15487	0.00100101	0.0147939	1.10391	1.26397e-05	0.000145102	1.32724	0.000173796	0.00174752	--
Sspon.05G0004850-1T	ACS1	23.77	24.72	25.44	3.74	4.03	3.33	10.71	8.73	6.86	11.26	10.66	11.14	11.59	10.57	12.49	10.93	13.36	11.93	12.0733	11.55	11.02	8.7667	3.7	24.6433	-2.7356	1.15633e-97	1.68729e-95	-1.4911	2.55585e-28	1.6041e-26	-1.16107	4.19125e-39	1.78237e-36	-1.0933	1.38263e-44	2.10009e-42	-1.02937	1.01183e-24	7.76658e-23	--
Sspon.05G0004970-2B	--	0.45	0.26	0.08	0	0	0	0	0	0	0.01	0	0	0	0	0	0	0	0	0	0	0.0033	0	0	0.2633	-8.04075	0.000354014	0.00261822	-8.04075	0.000257815	0.00216217	-6.30378	0.000776667	0.0119169	-8.04075	4.40888e-05	0.000455255	-8.04075	0.0002205	0.00216163	--
Sspon.05G0005210-1P	AVT3B	4.38	4.24	4.57	16.11	16.42	14.03	16.5	20.65	23.64	11.01	9.02	9.22	17.28	14.67	15.26	15.13	15.46	16.03	15.54	15.7367	9.75	20.2633	15.52	4.3967	1.81965	2.71932e-24	9.58005e-23	2.20439	1.59963e-31	1.16564e-29	1.14899	3.57532e-07	1.25321e-05	1.83965	1.25921e-30	1.10956e-28	1.8215	5.47101e-22	3.55628e-20	--
Sspon.05G0005730-1T	--	575.73	685.67	609.58	104.12	63.97	71.74	47.93	52.7	70.75	186.64	165.45	201.85	91.62	117.98	107.83	84.77	67.58	106.11	86.1533	105.81	184.647	57.1267	79.9433	623.66	-2.96371	2.7843e-90	3.73473e-88	-3.44852	6.0183e-112	2.52485e-109	-1.75599	2.90449e-65	3.7608e-62	-2.55928	8.1002e-138	9.26002e-135	-2.85578	1.98786e-109	1.56468e-106	--
Sspon.05G0005730-2B	EARLI1	110.71	110.99	134.33	24.19	10.98	20.44	12.83	22.28	17.59	38.42	43.48	49.44	20.39	22.72	27.46	28.96	30.29	28.61	29.2867	23.5233	43.78	17.5667	18.5367	118.677	-2.67858	7.80025e-20	2.27946e-18	-2.75612	2.78245e-21	1.24208e-19	-1.43869	1.26231e-12	9.23348e-11	-2.33487	5.99698e-28	4.56643e-26	-2.01872	5.10659e-19	2.77206e-17	--
Sspon.05G0005830-3C	--	17.32	13.11	13.59	2.85	2.22	2.9	4.51	3.4	3.77	6.99	6.47	7.33	8.02	6.04	6.79	6.52	6	6	6.1733	6.95	6.93	3.8933	2.6567	14.6733	-2.46551	9.07113e-30	3.88301e-28	-1.91412	2.32566e-21	1.04194e-19	-1.08227	2.81847e-12	1.97984e-10	-1.07811	3.52794e-15	1.21681e-13	-1.24908	2.15294e-13	7.5899e-12	--
Sspon.05G0005840-2B	--	14.89	15.26	15.67	1.28	1.02	0.44	3.35	1.96	2.86	4.57	5.63	5.49	5.91	5.19	5.16	5.71	5.55	4.35	5.2033	5.42	5.23	2.7233	0.9133	15.2733	-4.06373	2.87885e-28	1.16479e-26	-2.48757	4.36594e-19	1.69886e-17	-1.54613	2.74894e-13	2.17194e-11	-1.49465	3.38468e-17	1.35703e-15	-1.55351	1.51266e-11	4.51156e-10	--
Sspon.05G0006570-4D	ERG3	3.9	4.04	2.41	8.56	8.87	8.12	11.06	9.21	10.93	8.73	10.71	13.12	10.72	8.77	10.77	10.7	8.93	10.41	10.0133	10.0867	10.8533	10.4	8.5167	3.45	1.30369	3.70291e-05	0.000329015	1.59192	3.37366e-07	4.67621e-06	1.65347	1.21971e-06	3.8945e-05	1.54778	1.05289e-08	1.92299e-07	1.53725	6.90608e-06	9.35904e-05	--
Sspon.05G0006590-1A	SDR1	1.7	1.57	1.1	8.12	7.08	6.61	10.67	10.23	10.67	7.79	6.24	6.45	9.81	9.73	8.75	10.1	9.55	7.22	8.9567	9.43	6.8267	10.5233	7.27	1.4567	2.31928	1.25306e-15	2.94218e-14	2.85285	4.9369e-27	2.93642e-25	2.22851	1.70225e-12	1.22146e-10	2.69459	4.07716e-29	3.28906e-27	2.62029	3.22784e-18	1.66851e-16	--
Sspon.05G0007200-1A	STIPL1	0	0.05	0.04	0.35	0.53	0.17	0.91	0.54	1.12	0.41	0.37	0.29	0.55	0.34	0.7	0.55	0.35	0.75	0.55	0.53	0.3567	0.8567	0.35	0.03	3.54432	0.000382386	0.00280666	4.8357	1.54279e-08	2.55036e-07	3.57154	0.000321215	0.00558444	4.14296	2.33836e-06	3.03272e-05	4.1964	7.53297e-06	0.000101246	--
Sspon.05G0008680-2B	--	2.84	3.21	2.08	5.91	5.84	6.65	10.3	10.19	8.92	7.31	9.22	6.22	8.49	7.11	7.48	7.71	10.34	8.01	8.6867	7.6933	7.5833	9.8033	6.1333	2.71	1.17838	3.69041e-07	4.34081e-06	1.85498	6.60489e-18	2.40242e-16	1.48454	1.21165e-08	5.41827e-07	1.50532	6.94829e-14	2.16054e-12	1.68051	5.8055e-12	1.79137e-10	--
Sspon.05G0008680-3C	--	1.01	0.96	1.73	2.56	2.04	3.25	5.28	6.58	5.75	5.12	3.41	3.31	4.51	3.26	4.61	3.47	4.14	5	4.2033	4.1267	3.9467	5.87	2.6167	1.2333	1.08517	0.00355962	0.0204337	2.2508	3.82137e-13	9.93245e-12	1.67807	1.02521e-05	0.000265019	1.74241	9.08493e-09	1.67797e-07	1.76897	1.02174e-06	1.60525e-05	--
Sspon.05G0008860-4D	--	7.5	6.86	8.47	29.46	36.29	32.09	22.23	16.87	18.61	17.21	19.06	19.25	16.83	16.82	13.59	17.84	17.1	16.98	17.3067	15.7467	18.5067	19.2367	32.6133	7.61	2.09949	2.19784e-60	1.90427e-58	1.33789	2.46513e-18	9.14352e-17	1.28208	2.00424e-16	2.13867e-14	1.04908	5.11326e-14	1.60669e-12	1.18536	1.2514e-14	4.88064e-13	--
Sspon.05G0009520-3C	--	10.17	11.14	12.8	1.19	0.84	0.92	3.53	2.09	0.83	2.5	4.54	4.67	4.43	4.29	4.43	4.06	3.44	5.2	4.2333	4.3833	3.9033	2.15	0.9833	11.37	-3.53141	8.44512e-10	1.30527e-08	-2.40282	1.74513e-06	2.1842e-05	-1.54245	6.26316e-05	0.00132556	-1.37513	2.09028e-05	0.000229477	-1.42537	0.000259526	0.00250173	--
Sspon.05G0011480-3D	CSN8	0.76	0.93	0.67	0	0.09	0	0	0	0	0	0	0	0	0	0	0	0	0	0	0	0	0	0.03	0.7867	-4.71272	0.00302756	0.0177142	-9.61961	0.000322615	0.00265348	-9.61961	0.000111982	0.00221243	-9.61961	5.93651e-05	0.000594966	-9.61961	0.000288544	0.00274811	--
Sspon.05G0013070-1A	--	0.84	1.75	0.77	0.18	0.14	0.12	0	0	0.03	0.52	0.21	0.09	0.11	0	0.27	0	0	0	0	0.1267	0.2733	0.01	0.1467	1.12	-2.93289	0.000231129	0.00177252	-6.80735	8.27645e-06	9.26283e-05	-2.03477	0.00274979	0.034329	-3.14439	1.38036e-05	0.000157259	-10.1293	2.31126e-07	4.05175e-06	--
Sspon.05G0013100-2P	MYB30	14.21	13.92	12.82	1.81	1.22	1.53	5.83	7.05	5.83	5.08	5.12	3.74	6.32	6.08	6.34	3.76	4.99	5.09	4.6133	6.2467	4.6467	6.2367	1.52	13.65	-3.16676	1.35773e-18	3.74114e-17	-1.13005	4.26758e-05	0.000420353	-1.55463	9.81887e-10	5.10987e-08	-1.12774	9.64912e-09	1.77501e-07	-1.56502	4.84358e-09	1.07476e-07	ARR-B
Sspon.05G0013100-3P	MYB30	14.21	13.92	12.82	1.81	1.22	1.53	5.83	7.05	5.83	5.08	5.12	3.74	6.32	6.08	6.34	3.76	4.99	5.09	4.6133	6.2467	4.6467	6.2367	1.52	13.65	-3.16676	1.35773e-18	3.74114e-17	-1.13005	4.26758e-05	0.000420353	-1.55463	9.81887e-10	5.10987e-08	-1.12774	9.64912e-09	1.77501e-07	-1.56502	4.84358e-09	1.07476e-07	ARR-B
Sspon.05G0014220-4P	--	4.24	4.66	4.29	1.43	1.95	1.92	0.83	1.32	0.82	1.31	0.61	0.61	1.69	1.67	1.99	0.88	0.51	0.92	0.77	1.7833	0.8433	0.99	1.7667	4.3967	-1.31538	4.50986e-05	0.000394666	-2.15091	1.20501e-09	2.23669e-08	-2.38224	3.92411e-12	2.72561e-10	-1.30183	8.18292e-09	1.52107e-07	-2.51348	1.71421e-12	5.54432e-11	--
Sspon.05G0014260-1A	Os04g0347400	0.34	0.43	0.61	0	0	0.05	0.05	0	0	0	0	0.03	0	0	0.07	0	0.15	0	0.05	0.0233	0.01	0.0167	0.0167	0.46	-4.7866	0.000637918	0.00444541	-4.7866	0.000460931	0.00365426	-5.52356	0.000171575	0.00321622	-4.30117	0.000352828	0.00295521	-3.20163	0.00503913	0.0331336	ABI3VP1
Sspon.05G0014650-2P	--	10.84	12.77	11.54	3.19	2.46	2.28	0.98	1.34	1.29	2.64	2.41	2.06	2.07	2.16	2.36	1.34	1.28	1.42	1.3467	2.1967	2.37	1.2033	2.6433	11.7167	-2.14813	1.09924e-22	3.63536e-21	-3.28345	8.81753e-41	8.85061e-39	-2.3056	1.42415e-33	4.88339e-31	-2.41517	3.39213e-48	5.76742e-46	-3.1211	3.61271e-42	5.98086e-40	--
Sspon.05G0014690-1A	--	1.36	1.8	1.68	0.55	0.54	0.67	0.67	0.44	0.3	0.55	0.91	0.72	0.38	0.49	0.36	0.46	0.46	0.96	0.6267	0.41	0.7267	0.47	0.5867	1.6133	-1.45943	0.000522768	0.00371642	-1.77931	3.47803e-05	0.000348986	-1.15068	0.0011165	0.0161945	-1.97635	3.9462e-09	7.64275e-08	-1.36427	0.00100049	0.0082432	--
Sspon.05G0014880-1A	ACX4	2.78	0.87	2.64	0	0	0.28	0.33	0.19	0	0	0.1	0.23	0.22	0.26	0.1	0.13	0.13	0	0.0867	0.1933	0.11	0.1733	0.0933	2.0967	-4.48956	0.000564707	0.0039844	-3.59648	0.000688354	0.00522205	-4.25252	0.000118535	0.00232654	-3.43894	7.9956e-05	0.000779569	-4.59648	0.000290679	0.00276478	--
Sspon.05G0015750-1A	BXL7	18.09	17.74	16.5	1.78	1.78	1.89	5.84	5.16	5.62	6.82	8.21	8.42	6.67	6.24	8.97	7.91	5.74	5.75	6.4667	7.2933	7.8167	5.54	1.8167	17.4433	-3.26331	8.12099e-100	1.22643e-97	-1.65472	5.56493e-40	5.42207e-38	-1.15805	6.56632e-27	1.58676e-24	-1.25803	2.24137e-33	2.22554e-31	-1.43158	2.29073e-28	2.0966e-26	--
Sspon.05G0015750-3C	--	10.8	12.07	9.62	1.25	1.17	1.35	2.8	4.58	3.81	4.61	4.65	4	4.51	6.4	3.1	2.49	2.39	3.73	2.87	4.67	4.42	3.73	1.2567	10.83	-3.10736	3.53247e-57	2.8869e-55	-1.53779	4.64682e-17	1.59425e-15	-1.29291	5.684e-22	9.72592e-20	-1.21354	2.06937e-05	0.000227325	-1.91591	2.97843e-28	2.706e-26	--
Sspon.05G0015830-2D	GPX2	2.44	2.24	2.58	0	0	0	0	0	0	0	0	0	0	0	0	0	0	0	0	0	0	0	0	2.42	-11.2408	5.68397e-05	0.000489042	-11.2408	3.87411e-05	0.000385062	-11.2408	1.13756e-05	0.000290769	-11.2408	5.14487e-06	6.32065e-05	-11.2408	3.41896e-05	0.000404073	--
Sspon.05G0016300-1A	--	10.07	10.22	11.03	1.98	2.05	1.62	1.54	1.83	2.23	2.74	1.88	2.85	2.25	2.08	2.57	1.93	2.88	3.04	2.6167	2.3	2.49	1.8667	1.8833	10.44	-2.47076	7.64864e-25	2.73814e-23	-2.48359	7.37438e-25	3.96834e-23	-2.0679	2.0868e-23	3.94415e-21	-2.18242	1.79243e-36	2.00167e-34	-1.99632	9.36188e-20	5.28754e-18	--
Sspon.05G0016310-1P	--	0.31	0.16	0.49	2.85	0.76	1.28	2.18	2.65	2.56	2.46	3.06	1.85	4.75	3.24	5.88	2.28	3.82	2.66	2.92	4.6233	2.4567	2.4633	1.63	0.32	2.34873	0.00201869	0.0123841	2.94447	4.73967e-06	5.52044e-05	2.94056	1.67862e-05	0.000414061	3.85279	3.27633e-13	9.62645e-12	3.18982	1.38215e-06	2.11732e-05	--
Sspon.05G0017070-2B	--	1.73	2.52	2.05	0.11	0.19	0.28	0.19	0.23	0.09	0.24	0	0.06	0	0.33	0.29	0	0.77	0.11	0.2933	0.2067	0.1	0.17	0.1933	2.1	-3.44123	1.34562e-06	1.47698e-05	-3.62678	4.38387e-07	5.97393e-06	-4.39232	2.88033e-08	1.21065e-06	-3.34501	1.55397e-08	2.77004e-07	-2.83978	8.32025e-05	0.000904788	--
Sspon.05G0017960-2B	FAR5	70.42	75.27	76.9	24.01	26.4	26.64	33.69	27.41	21.59	27.77	23.24	22.91	25.1	29.28	21.91	17.84	22.3	19.41	19.85	25.43	24.64	27.5633	25.6833	74.1967	-1.53052	2.59271e-68	2.5393e-66	-1.4286	5.78294e-33	4.40722e-31	-1.59035	1.53865e-82	3.25567e-79	-1.54482	1.10589e-92	5.82316e-90	-1.90222	2.02753e-98	1.29081e-95	--
Sspon.05G0018160-2B	ABCG25	9.67	10.66	8.99	2.48	2.27	2.23	1.78	2.31	2.91	4.06	4.59	4.58	3.29	3.38	4.25	4.03	4.19	4.53	4.25	3.64	4.41	2.3333	2.3267	9.7733	-2.07059	1.68632e-29	7.13716e-28	-2.06646	1.27545e-24	6.76249e-23	-1.14807	2.92833e-16	3.06813e-14	-1.42491	1.40155e-28	1.10099e-26	-1.20139	1.54906e-15	6.49815e-14	--
Sspon.05G0018500-1A	--	0.3	0.27	0.34	0	0	0	0	0	0	0	0	0.06	0.1	0	0	0	0	0.1	0.0333	0.0333	0.02	0	0	0.3033	-8.24476	3.94041e-05	0.00034854	-8.24476	2.66059e-05	0.000273083	-3.92283	0.000679064	0.0106568	-3.18587	0.00100712	0.00745762	-3.18587	0.00307905	0.0218197	--
Sspon.05G0018620-1A	RGA3	0.66	0.63	0.77	0	0	0	0	0	0	0	0	0	0	0	0	0	0	0	0	0	0	0	0	0.6867	-9.42347	6.50911e-09	9.24565e-08	-9.42347	3.62846e-09	6.40879e-08	-9.42347	6.49687e-10	3.43882e-08	-9.42347	2.93907e-10	6.49586e-09	-9.42347	3.09672e-09	7.0596e-08	--
Sspon.05G0018870-1A	NSP2	2.94	3	3.21	0.51	0.49	0.28	0.63	0.52	0.24	0.71	0.88	1.08	1.28	0.4	1.12	0.36	1.35	1.01	0.9067	0.9333	0.89	0.4633	0.4267	3.05	-2.83763	1.38264e-12	2.68759e-11	-2.71869	2.15006e-12	5.23422e-11	-1.77693	2.60076e-09	1.2952e-07	-1.70834	2.18299e-09	4.34807e-08	-1.75017	2.58449e-06	3.77484e-05	GRAS
Sspon.05G0018870-2C	NSP2	5.16	6.05	6.08	0.86	0.97	0.94	1.71	1.26	1.31	1.62	2.72	2.82	2.1	2.11	2.37	2.19	2.07	2.33	2.1967	2.1933	2.3867	1.4267	0.9233	5.7633	-2.64198	6.74249e-23	2.2514e-21	-2.01426	1.51472e-16	5.00025e-15	-1.27191	7.36271e-09	3.41024e-07	-1.39378	3.01002e-17	1.21241e-15	-1.39159	3.35054e-11	9.64749e-10	GRAS
Sspon.05G0019400-3C	FFC	0.76	0.74	0.74	0.05	0	0	0	0.11	0.07	0.02	0.03	0.06	0	0.06	0.13	0.05	0	0.05	0.0333	0.0633	0.0367	0.06	0.0167	0.7467	-5.48543	4.89814e-06	4.99783e-05	-3.63743	4.82052e-06	5.6078e-05	-4.34792	9.43181e-08	3.64309e-06	-3.55943	5.57005e-08	9.21786e-07	-4.48543	7.79051e-07	1.24612e-05	--
Sspon.05G0019590-2B	--	1.97	1.39	2.34	6.27	5.02	5.68	7.81	8.12	8.8	5.82	3.95	5.75	3.97	6.22	6.63	4.73	7.66	5.18	5.8567	5.6067	5.1733	8.2433	5.6567	1.9	1.57395	5.11441e-07	5.91668e-06	2.11723	2.90478e-13	7.64199e-12	1.44509	6.33228e-05	0.00133791	1.56114	1.63427e-07	2.53777e-06	1.62408	5.23762e-06	7.25467e-05	--
Sspon.05G0019890-2C	--	1.27	1.9	0.84	0	0	0	0	0	0.38	0	0	0.11	0	0.28	0	0	0	0	0	0.0933	0.0367	0.1267	0	1.3367	-10.3844	5.80869e-06	5.86456e-05	-3.39953	0.00201423	0.0134142	-5.18803	7.29732e-05	0.00151632	-3.8401	4.66957e-05	0.000479159	-10.3844	3.21077e-06	4.6072e-05	--
Sspon.05G0020050-1A	ACA8	0.89	1.47	1.06	0	0	0	0	0	0	0	0	0	0	0	0	0	0	0	0	0	0	0	0	1.14	-10.1548	0.000105169	0.000861612	-10.1548	7.30242e-05	0.000686572	-10.1548	2.24358e-05	0.000538266	-10.1548	1.05642e-05	0.000122689	-10.1548	6.44444e-05	0.000719509	--
Sspon.05G0020160-1A	ZIFL1	0.58	1	0.69	0.12	0.08	0.08	0	0.06	0.06	0.14	0.06	0.18	0.09	0.1	0.22	0.04	0.11	0	0.05	0.1367	0.1267	0.04	0.0933	0.7567	-3.01919	0.000871746	0.00587762	-4.24159	0.000152514	0.00134552	-2.57862	0.000715966	0.011122	-2.469	0.00021974	0.00193704	-3.91966	0.000118375	0.00123903	--
Sspon.05G0020160-4D	ZIFL1	0.58	1	0.69	0.12	0.08	0.08	0	0.06	0.06	0.14	0.06	0.18	0.09	0.1	0.22	0.04	0.11	0	0.05	0.1367	0.1267	0.04	0.0933	0.7567	-3.01919	0.000871746	0.00587762	-4.24159	0.000152514	0.00134552	-2.57862	0.000715966	0.011122	-2.469	0.00021974	0.00193704	-3.91966	0.000118375	0.00123903	--
Sspon.05G0021020-3C	RPT2	1.45	0.73	0.85	6.74	6.25	6.11	6.11	5.99	5.42	2.75	3.11	3.54	2.31	1.64	2.19	2.83	2.55	2.37	2.5833	2.0467	3.1333	5.84	6.3667	1.01	2.65618	1.24469e-30	5.46621e-29	2.53161	8.1444e-26	4.57946e-24	1.63334	8.01199e-08	3.11688e-06	1.01892	0.000498608	0.00400407	1.35488	1.68885e-05	0.000211431	--
Sspon.05G0021780-2C	KIN5A	0.78	0.25	0.06	0	0	0	0	0	0	0	0	0	0	0	0	0	0	0	0	0	0	0	0	0.3633	-8.50515	0.00569653	0.0307549	-8.50515	0.00455106	0.0271327	-8.50515	0.0020184	0.0265669	-8.50515	0.00141124	0.00997489	-8.50515	0.00400736	0.0272368	--
Sspon.05G0023090-3D	RGA4	0.11	0.18	0.14	0	0.01	0	0.01	0	0	0.01	0	0	0.01	0	0	0.01	0	0	0.0033	0.0033	0.0033	0.0033	0.0033	0.1433	-5.42626	7.56504e-06	7.52609e-05	-5.42626	4.8456e-06	5.63546e-05	-5.42626	3.50264e-06	0.000102002	-5.42626	7.12549e-07	1.01156e-05	-5.42626	4.3112e-06	6.05674e-05	--
Sspon.05G0025040-1B	--	13.35	16.52	21.85	7.89	9.52	4.68	3.69	2.43	6.6	5.69	7.48	7.13	6.38	6.54	8.23	6.97	5.99	8.63	7.1967	7.05	6.7667	4.24	7.3633	17.24	-1.22733	0.00288439	0.0169752	-2.02362	4.08613e-06	4.81243e-05	-1.34924	2.31318e-05	0.000553892	-1.29006	5.1039e-06	6.27476e-05	-1.26036	0.000142615	0.0014639	--
Sspon.05G0026260-1P	--	1.12	0.2	1.1	0	0	0	0	0	0	0	0	0	0	0	0	0	0	0	0	0	0	0	0	0.8067	-9.65583	0.000792783	0.00539789	-9.65583	0.000594476	0.00459262	-9.65583	0.000213389	0.0039113	-9.65583	0.000116979	0.00110256	-9.65583	0.000510435	0.00456466	--
Sspon.05G0027980-1B	--	0.95	0.66	0.9	0	0	0	0	0	0	0	0	0	0	0	0	0	0	0	0	0	0	0	0	0.8367	-9.70851	0.00384669	0.021841	-9.70851	0.00299289	0.0189588	-9.70851	0.00128601	0.0182177	-9.70851	0.000877233	0.00659178	-9.70851	0.00273117	0.0196473	--
Sspon.05G0030310-1B	CHS	2.7	1.99	1.93	0	0	0.2	0	0.14	0.25	0.35	0.35	0.44	0.3	0.43	0.77	0.73	0.61	0.51	0.6167	0.5	0.38	0.13	0.0667	2.2067	-5.04876	2.49386e-07	2.98706e-06	-4.08529	1.14749e-07	1.69318e-06	-2.5378	1.04861e-06	3.3982e-05	-2.14187	1.96379e-06	2.58238e-05	-1.83931	0.000260343	0.00250821	--
Sspon.05G0031350-2D	AOX1B	13.1	16.71	12.66	5	4.22	5.16	1.63	1.36	1.68	6.77	4.41	5.1	6.36	6.43	5.55	5.37	7.46	6.62	6.4833	6.1133	5.4267	1.5567	4.7933	14.1567	-1.56238	2.08369e-11	3.69373e-10	-3.18495	1.4419e-30	1.00171e-28	-1.38334	2.2217e-11	1.42664e-09	-1.21145	2.52219e-14	8.1462e-13	-1.12667	3.48976e-08	6.91428e-07	--
Sspon.05G0032950-1C	At1g20180	1.02	1.55	3.11	0.21	0.08	0.27	0.96	0.37	0.07	0.25	0.11	0.67	0.51	0.36	0.68	0.39	0.57	0.31	0.4233	0.5167	0.3433	0.4667	0.1867	1.8933	-3.34239	0.000149457	0.00118904	-2.02046	0.0084897	0.0459542	-2.46325	0.000637805	0.0100988	-1.87362	0.000873779	0.00656937	-2.16106	0.00219595	0.0162604	--
Sspon.05G0034520-1C	--	0.61	0.62	0.98	0.17	0.03	0.06	0.22	0.13	0.2	0.27	0.07	0.29	0.16	0.21	0.16	0.15	0.27	0.11	0.1767	0.1767	0.21	0.1833	0.0867	0.7367	-3.08746	0.000122564	0.000993287	-2.00654	0.00143762	0.00998419	-1.81062	0.00208279	0.0272819	-2.05998	5.07008e-05	0.000516048	-2.05998	0.00129367	0.0102856	--
Sspon.05G0034860-1C	--	0.04	0.16	0.25	0.64	0.62	0.82	0.78	1.04	0.87	1.31	1	1.11	0.54	0.54	0.9	0.55	1.21	0.6	0.7867	0.66	1.14	0.8967	0.6933	0.15	2.20859	0.00457938	0.0254409	2.57961	0.000449066	0.003571	2.926	4.33411e-05	0.000960647	2.1375	0.00417725	0.0252156	2.39079	0.00377364	0.025923	--
Sspon.05G0035370-2D	FAR1	35.27	35.22	36.17	12.17	11.51	15.09	14.24	11.08	10.86	13.07	11.22	12.35	12.18	11.76	10.39	9.51	9.07	8.54	9.04	11.4433	12.2133	12.06	12.9233	35.5533	-1.46001	1.17178e-35	5.97882e-34	-1.55975	6.88094e-40	6.67421e-38	-1.54153	1.14912e-60	1.21573e-57	-1.63548	1.46555e-91	7.40291e-89	-1.97559	5.17826e-79	2.2875e-76	--
Sspon.05G0035580-1C	RGA1	0.63	1.03	0.41	0.08	0.14	0.17	0.16	0.15	0.24	0.19	0.22	0.17	0.17	0.24	0.17	0.18	0.21	0.34	0.2433	0.1933	0.1933	0.1833	0.13	0.69	-2.40808	1.11526e-05	0.000108166	-1.91213	0.000157868	0.00138864	-1.83551	3.7684e-05	0.00085069	-1.83551	2.09863e-06	2.74805e-05	-1.50366	0.00152047	0.0118079	--
Sspon.06G0000430-1A	--	1.35	1.67	2.04	0.32	0.18	0.31	0.16	0.28	0.27	0.19	0.4	0.78	0.33	0.83	0.34	0.61	0.21	0.2	0.34	0.5	0.4567	0.2367	0.27	1.6867	-2.64314	1.14668e-07	1.42605e-06	-2.83325	1.36864e-08	2.27641e-07	-1.88496	2.19423e-05	0.000527302	-1.75417	5.37103e-07	7.75416e-06	-2.31057	1.40179e-06	2.14436e-05	--
Sspon.06G0000710-4D	OPT1	0.84	1.06	1.01	0.18	0.14	0.17	0.48	0.1	0.18	0.43	0.37	0.31	0.28	0.3	0.5	0.19	0.28	0.46	0.31	0.36	0.37	0.2533	0.1633	0.97	-2.57017	1.63204e-06	1.77401e-05	-1.93695	0.000360645	0.00293346	-1.39046	0.000379678	0.0064572	-1.42999	4.57113e-05	0.000470283	-1.64572	0.00041143	0.00376682	--
Sspon.06G0001670-3D	CM-LOX2	0.4	0.66	0.63	2.73	2.38	2.29	1.04	1.2	1.67	1.65	1.3	1.01	2.65	3.01	2.84	1.87	2.65	2.21	2.2433	2.8333	1.32	1.3033	2.4667	0.5633	2.1305	1.44358e-14	3.19419e-13	1.21015	0.000456099	0.00362027	1.22848	0.00114895	0.0165794	2.33044	8.39672e-23	4.88957e-21	1.99358	1.319e-10	3.55771e-09	--
Sspon.06G0001720-1A	HAK26	0.4	0.14	0.28	0	0.03	0	0	0	0.04	0	0	0.05	0	0	0	0.05	0	0.03	0.0267	0	0.0167	0.0133	0.01	0.2733	-4.77259	0.00221824	0.0134658	-4.35755	0.00518792	0.0302657	-4.03562	0.00252691	0.0320493	-8.09452	3.72269e-05	0.000389259	-3.35755	0.00734742	0.0454401	--
Sspon.06G0001730-1A	CLKR27	0.61	1.19	1.77	0	0	0.09	0	0.06	0.29	0	0	0	0	0	0	0	0	0	0	0	0	0.1167	0.03	1.19	-5.30986	9.2924e-05	0.000768065	-3.3505	0.00103945	0.00752179	-10.2167	8.64136e-07	2.84827e-05	-10.2167	3.5568e-07	5.28061e-06	-10.2167	2.95942e-06	4.27558e-05	--
Sspon.06G0002550-2B	--	0.71	1.44	0.65	0	0	0	0	0	0	0.05	0	0	0.05	0	0.1	0	0	0	0	0.05	0.0167	0	0	0.9333	-9.86625	1.30318e-05	0.000124984	-9.86625	8.59292e-06	9.59465e-05	-5.80735	4.43059e-05	0.000979528	-4.22239	6.43735e-05	0.000640066	-9.86625	7.36846e-06	9.92198e-05	--
Sspon.06G0002910-2B	COL15	3.21	5.27	3.13	1.47	1.21	0.82	1.6	1.57	0.75	1.54	1	1.28	0.24	0.41	1.37	0.78	1.22	1.36	1.12	0.6733	1.2733	1.3067	1.1667	3.87	-1.72994	1.15956e-06	1.28385e-05	-1.56644	8.49584e-06	9.49607e-05	-1.60372	6.07448e-08	2.4107e-06	-2.52294	0.000363781	0.00303524	-1.78883	4.4048e-08	8.60322e-07	C2C2-CO-like
Sspon.06G0003220-3C	--	10.16	8.59	8.11	2.94	2.71	4.8	4.55	2.97	4.32	4.36	3.16	3.93	3.89	4.44	3.41	2.64	3.23	3.83	3.2333	3.9133	3.8167	3.9467	3.4833	8.9533	-1.36196	1.95458e-06	2.10209e-05	-1.18179	9.49217e-06	0.000105226	-1.23011	2.98525e-08	1.25171e-06	-1.19403	7.40343e-11	1.74033e-09	-1.4694	2.87044e-09	6.56449e-08	--
Sspon.06G0003280-3C	AKR2A	3.92	4.08	4.47	0.37	0.23	0.35	0.29	0.24	0.22	0.24	0.36	0.64	0.36	0.44	0.18	0.4	0.36	0.54	0.4333	0.3267	0.4133	0.25	0.3167	4.1567	-3.71439	1.11748e-16	2.79478e-15	-4.05543	1.59674e-18	6.00239e-17	-3.33005	5.56246e-18	6.82546e-16	-3.66954	3.08805e-24	1.94277e-22	-3.26188	1.44748e-16	6.54449e-15	--
Sspon.06G0004170-1A	--	1.45	1.34	1.16	3.04	3.87	2.81	5.4	4.39	6.51	2.46	3.3	2.91	3.67	3.73	3.97	2.82	3.14	3.73	3.23	3.79	2.89	5.4333	3.24	1.3167	1.2991	1.25223e-06	1.37956e-05	2.04495	7.58868e-16	2.40586e-14	1.13418	0.000251396	0.00452758	1.52531	2.20632e-11	5.45967e-10	1.29464	8.52289e-06	0.000113302	--
Sspon.06G0004770-1A	At3g52300	3.94	4.05	4.42	1	0.76	1.11	0.83	1.31	1.11	1.92	2.02	1.58	1.3	1.47	1.47	0.82	1.2	1.38	1.1333	1.4133	1.84	1.0833	0.9567	4.1367	-2.11238	1.56924e-05	0.000148408	-1.93299	4.51846e-05	0.000443044	-1.16876	0.0017386	0.0233626	-1.54937	6.47884e-06	7.81907e-05	-1.8679	2.52774e-05	0.000306956	--
Sspon.06G0005650-1A	--	33.86	35.67	32.25	90.52	82.49	80.92	106.51	118.42	131.78	75.25	76.05	81.99	96.43	106.42	108.48	124.31	109.72	106.28	113.437	103.777	77.7633	118.903	84.6433	33.9267	1.31898	3.68141e-74	3.95536e-72	1.8093	4.21992e-96	1.37622e-93	1.19667	4.71236e-50	3.05083e-47	1.61299	5.44646e-141	6.85796e-138	1.7414	3.25517e-110	2.60965e-107	--
Sspon.06G0005650-2B	CIPK6	2.47	1.56	1.47	0.72	0.25	0.61	0.35	0.68	0.74	0.95	0.51	0.75	0.56	0.47	0.21	0.63	0.12	0.17	0.3067	0.4133	0.7367	0.59	0.5267	1.8333	-1.79951	0.00225706	0.0136732	-1.63568	0.00340263	0.0211886	-1.31539	0.0035723	0.0424589	-2.14909	1.6876e-06	2.2464e-05	-2.57973	3.1128e-05	0.000371029	--
Sspon.06G0006400-2C	--	3.57	4.37	3.36	1.11	0.89	1.27	1.55	1.56	1.87	1.09	1.04	1.7	1.62	2.08	1.8	1.57	1.52	1.4	1.4967	1.8333	1.2767	1.66	1.09	3.7667	-1.78896	5.80869e-10	9.10327e-09	-1.18211	6.56097e-06	7.46077e-05	-1.56091	9.89387e-10	5.14274e-08	-1.03882	1.21886e-08	2.20573e-07	-1.33154	5.8436e-08	1.11888e-06	--
Sspon.06G0006960-4D	--	35.93	37.46	41.12	6.1	5.24	6.98	14.94	17.26	17.49	15.86	15.94	14.12	13.67	21.45	14.97	15.71	17.42	22.65	18.5933	16.6967	15.3067	16.5633	6.1067	38.17	-2.64398	3.84876e-55	3.05576e-53	-1.20445	1.22974e-16	4.09391e-15	-1.31828	3.56736e-27	8.79203e-25	-1.19288	1.22278e-21	6.64817e-20	-1.03765	6.8606e-14	2.52878e-12	--
Sspon.06G0008300-2B	--	1.74	1.37	0.93	4.46	4.79	4.67	5.09	5.14	4.56	2.82	3.1	2.39	2.94	2.72	3.31	3.43	4.02	3.65	3.7	2.99	2.77	4.93	4.64	1.3467	1.78473	2.8321e-18	7.65712e-17	1.87219	2.47548e-19	9.79571e-18	1.04049	8.72181e-05	0.001772	1.15075	5.78879e-08	9.55254e-07	1.45813	5.71761e-10	1.43409e-08	--
Sspon.06G0008640-3C	--	19.46	23.88	23.39	9.67	6.21	6.02	5.56	7.06	5.32	7.67	10.33	13.13	8.52	8.05	6.7	7.75	8.31	9.26	8.44	7.7567	10.3767	5.98	7.3	22.2433	-1.6074	1.27634e-11	2.30079e-10	-1.89516	3.26138e-18	1.20349e-16	-1.10003	5.31845e-09	2.51851e-07	-1.51986	3.83686e-23	2.27701e-21	-1.39806	4.64021e-14	1.73025e-12	--
Sspon.06G0008970-2B	At5g58090	3.05	2.94	3.27	1.44	1.2	1.7	1.63	0.62	0.94	0.96	1.4	1.74	1.02	0.66	0.95	0.33	0.68	0.71	0.5733	0.8767	1.3667	1.0633	1.4467	3.0867	-1.09332	0.000610226	0.00427589	-1.53746	1.29678e-05	0.000140635	-1.17539	2.92408e-05	0.000681367	-1.81595	5.82248e-13	1.66349e-11	-2.4286	1.34077e-11	4.02106e-10	--
Sspon.06G0009280-2P	--	26.06	26.22	29.88	10.3	6.67	6.69	7.99	5.79	13.33	10.47	6.8	15.52	12.81	6.7	17.59	12.31	10.85	10.5	11.22	12.3667	10.93	9.0367	7.8867	27.3867	-1.79599	4.66062e-13	9.34537e-12	-1.59961	2.54108e-08	4.08876e-07	-1.32518	6.48149e-09	3.02469e-07	-1.14702	0.00421156	0.0253998	-1.2874	3.83896e-11	1.09917e-09	--
Sspon.06G0009860-1P	--	0.8	1.21	1.22	0.04	0	0.04	0.05	0.03	0	0.36	0.26	0.27	0.11	0.26	0.04	0.04	0	0	0.0133	0.1367	0.2967	0.0267	0.0267	1.0767	-5.33539	6.07393e-06	6.11307e-05	-5.33539	2.98018e-06	3.59413e-05	-1.85966	0.000531387	0.0086135	-2.97784	7.044e-07	1.00065e-05	-6.33539	1.39248e-06	2.13126e-05	--
Sspon.06G0010440-1A	CUL3A	1.46	0.92	0.7	2.25	2.52	2.59	3.3	2.38	1.47	1.78	2.5	1.92	3.06	3.45	2.75	2.7	2.08	1.88	2.22	3.0867	2.0667	2.3833	2.4533	1.0267	1.25678	1.34261e-05	0.00012838	1.21501	0.000405708	0.00326163	1.00934	0.0040225	0.0468471	1.58808	2.09801e-10	4.70642e-09	1.11259	0.000915122	0.00763113	--
Sspon.06G0010630-2B	RPS3C	11.01	9.81	10.9	0.92	1.25	1.63	0.84	1.3	1.3	2.31	2.52	3.07	1.68	1.62	1.99	1.53	1.84	1.33	1.5667	1.7633	2.6333	1.1467	1.2667	10.5733	-3.06132	9.99541e-26	3.69304e-24	-3.20491	4.04495e-28	2.52402e-26	-2.00547	3.38928e-20	5.01758e-18	-2.58405	1.65482e-36	1.85755e-34	-2.75466	4.11007e-26	3.39888e-24	--
Sspon.06G0011000-1A	--	1.22	0.47	1.27	0	0.22	0	0	0	0	0	0.06	0	0.07	0	0	0	0	0	0	0.0233	0.02	0	0.0733	0.9867	-3.75002	0.000277338	0.00209454	-9.94642	9.86135e-07	1.28119e-05	-5.62449	2.09125e-05	0.000505354	-5.4021	9.9671e-06	0.000116268	-9.94642	8.21448e-07	1.30958e-05	--
Sspon.06G0011400-2B	SALT	0	0.46	0	2.71	4.88	3.91	6.08	3.69	4.51	5.1	5.82	2.72	4.44	7.12	9.31	10.1	10.88	6.5	9.16	6.9567	4.5467	4.76	3.8333	0.1533	4.64386	1.16768e-06	1.29234e-05	4.95622	1.00721e-07	1.49744e-06	4.89007	5.24829e-07	1.79183e-05	5.50365	2.68747e-10	5.96406e-09	5.9006	5.0661e-11	1.42879e-09	--
Sspon.06G0011400-3P	SALT	0.9	0.85	0.7	5.37	3.38	5.47	8.38	6.65	6.06	6.12	6.87	4.85	6.59	10.2	11.71	12.67	14.82	12.38	13.29	9.5	5.9467	7.03	4.74	0.8167	2.53707	1.78217e-07	2.16524e-06	3.10571	1.11444e-12	2.78926e-11	2.86426	1.75279e-09	8.86644e-08	3.54011	3.92735e-20	1.95876e-18	4.02445	9.20409e-25	7.08371e-23	--
Sspon.06G0011590-1A	SLAH3	12.29	12.75	14.25	5.37	4.2	5.33	4.46	4.61	4.02	6.53	5.32	6.4	4.68	4.67	5.56	4.25	4.43	4.17	4.2833	4.97	6.0833	4.3633	4.9667	13.0967	-1.39885	2.91618e-15	6.70684e-14	-1.5857	9.84806e-21	4.24912e-19	-1.10627	5.37952e-15	4.97537e-13	-1.39788	2.29593e-29	1.88362e-27	-1.61239	4.97353e-24	3.66487e-22	--
Sspon.06G0011590-2C	SLAH3	9.87	10.36	11.08	4.67	4.06	4.18	2.9	3.48	4.03	4.89	4.29	5.6	3.4	3.88	3.36	3.84	3.36	3.03	3.41	3.5467	4.9267	3.47	4.3033	10.4367	-1.27813	4.44402e-14	9.52574e-13	-1.58865	1.76009e-18	6.59922e-17	-1.08298	3.09192e-14	2.66899e-12	-1.55713	4.64755e-36	5.13073e-34	-1.61382	4.36299e-23	3.05631e-21	--
Sspon.06G0011590-3D	--	2.84	3.45	3.43	0.62	0.99	1.57	0.74	0.87	1.07	1.23	0.81	0.9	0.94	0.61	0.99	1.37	0.7	1.35	1.14	0.8467	0.98	0.8933	1.06	3.24	-1.61193	1.57697e-05	0.000149106	-1.85872	1.33495e-07	1.95642e-06	-1.72514	2.59244e-08	1.09815e-06	-1.93613	1.0351e-12	2.87873e-11	-1.50696	4.80635e-06	6.69695e-05	--
Sspon.06G0011790-1A	--	7.36	7.7	13.13	1.74	3	2.45	3.12	3.5	1.36	2.1	2.4	1.74	2.92	2.57	3.77	3.25	3.72	4.1	3.69	3.0867	2.08	2.66	2.3967	9.3967	-1.97112	4.35262e-05	0.00038195	-1.82072	0.000206895	0.00177298	-2.17557	3.80228e-07	1.32642e-05	-1.6061	7.9007e-06	9.40056e-05	-1.34853	0.000751534	0.00642477	--
Sspon.06G0012160-1A	--	16.45	16.36	15.63	2.81	2.78	3.72	0.44	1.05	0.81	4.63	6.1	5.37	4.58	3.63	4.54	3.89	4.43	3.45	3.9233	4.25	5.3667	0.7667	3.1033	16.1467	-2.37935	1.06185e-26	4.07309e-25	-4.39649	4.4435e-46	5.18947e-44	-1.58914	1.81211e-19	2.50727e-17	-1.9257	4.64923e-35	4.91404e-33	-2.04108	6.10651e-25	4.73763e-23	--
Sspon.06G0012160-2D	--	5.55	6.37	6.53	0.81	1.54	1.35	0.22	0.2	0.33	2.6	1.9	1.81	1.61	1.47	1.34	0.74	1.56	0.95	1.0833	1.4733	2.1033	0.25	1.2333	6.15	-2.31802	1.90637e-10	3.12205e-09	-4.62059	2.2473e-19	8.92549e-18	-1.54791	3.18825e-08	1.33104e-06	-2.0615	4.79366e-16	1.76775e-14	-2.50511	2.4249e-12	7.73031e-11	--
Sspon.06G0012300-4D	--	8.15	9.15	9.88	2.92	3.92	3.29	3.67	4.17	3.27	4.17	3.87	4.19	3.65	4.41	2.44	2.12	2.53	2.11	2.2533	3.5	4.0767	3.7033	3.3767	9.06	-1.42391	1.69517e-08	2.32103e-07	-1.29069	8.25011e-08	1.24043e-06	-1.15212	7.48656e-09	3.46021e-07	-1.37216	7.96324e-13	2.24339e-11	-2.00745	4.77819e-16	2.08734e-14	--
Sspon.06G0012950-2C	PER47	27.03	28.49	28	7.5	7.51	9.56	5.57	6.86	5.12	12.3	10.99	16.45	9.59	6.54	7.86	8.21	7.07	9.84	8.3733	7.9967	13.2467	5.85	8.19	27.84	-1.76522	1.38007e-23	4.72136e-22	-2.25065	6.3862e-34	5.01285e-32	-1.07153	1.40368e-12	1.01902e-10	-1.79969	5.50111e-40	6.99777e-38	-1.73329	7.49082e-26	6.08422e-24	--
Sspon.06G0013460-3C	CYP71C1	0.72	0.56	0.57	0.1	0.08	0.09	0.19	0.17	0.15	0.27	0.27	0.32	0.27	0.25	0.2	0.25	0.16	0.22	0.21	0.24	0.2867	0.17	0.09	0.6167	-2.77649	3.60455e-14	7.76875e-13	-1.85896	3.54119e-09	6.25849e-08	-1.10512	1.22844e-05	0.000311519	-1.36146	5.80139e-10	1.24025e-08	-1.5541	2.39971e-07	4.19577e-06	--
Sspon.06G0013940-2C	OsI_36063	2.46	1.74	2.55	0.52	0.49	0.19	0.13	0.57	0.56	0.76	0.73	0.31	0.3	0.16	0.36	0.17	0.24	0.21	0.2067	0.2733	0.6	0.42	0.4	2.25	-2.49185	1.95389e-06	2.10165e-05	-2.42146	5.95403e-06	6.82447e-05	-1.90689	7.11388e-06	0.000191483	-3.04119	3.30694e-12	8.79712e-11	-3.44455	3.96193e-10	1.01131e-08	--
Sspon.06G0014750-3D	--	8.16	6.66	8.52	3.78	3.27	3.39	3.98	2.85	2.78	2.44	2.07	2.1	1.06	1.78	1.07	1.52	1.1	1.65	1.4233	1.3033	2.2033	3.2033	3.48	7.78	-1.16068	5.85025e-07	6.71667e-06	-1.2802	4.85455e-08	7.53087e-07	-1.82008	1.7087e-17	1.98706e-15	-2.57756	1.88911e-33	1.88654e-31	-2.4505	9.9788e-22	6.36226e-20	--
Sspon.06G0016640-2B	--	3.41	2.63	4.24	0.58	0.86	1.26	1.31	1.37	0.67	0.96	1.34	2.18	1.69	2.16	0.83	1.34	1.16	0.91	1.1367	1.56	1.4933	1.1167	0.9	3.4267	-1.92881	1.10297e-05	0.000107139	-1.61761	0.000111692	0.00101341	-1.19827	0.000863448	0.0130454	-1.13526	0.00019734	0.0017594	-1.592	2.94726e-05	0.000352559	--
Sspon.06G0018330-1A	CBP60A	0	0.15	0.09	3.99	3.86	3.45	6.84	3.63	4.25	1.61	1.4	1.42	3.14	3.13	2.6	3.42	3.18	2.7	3.1	2.9567	1.4767	4.9067	3.7667	0.08	5.55714	9.1425e-10	1.40651e-08	5.9386	5.87424e-11	1.24459e-09	4.2062	7.13657e-05	0.00148827	5.20783	8.5503e-09	1.58495e-07	5.27612	3.35808e-08	6.6717e-07	--
Sspon.06G0018340-1A	--	0.45	0.49	0.69	0.12	0.03	0.16	0.04	0.04	0.07	0	0.09	0	0.05	0.03	0.03	0	0.03	0	0.01	0.0367	0.03	0.05	0.1033	0.5433	-2.39453	0.00361241	0.0206944	-3.44184	0.000186921	0.0016164	-4.1788	4.06948e-05	0.000907557	-3.8893	6.11825e-06	7.41685e-05	-5.76377	2.57118e-05	0.000311618	--
Sspon.06G0020490-1B	--	2.36	2.63	1.5	0	0	0.33	0	0	0	0	0	0	0	0	0	0	0	0.28	0.0933	0	0	0	0.11	2.1633	-4.29768	0.0076762	0.0397228	-11.079	0.00114413	0.00818537	-11.079	0.000445789	0.00742722	-11.079	0.000269656	0.00233024	-4.53472	0.00572225	0.036927	--
Sspon.06G0020640-1B	--	21.58	22.46	21.12	5.77	4.71	6.62	4.59	6.88	4.18	11.44	10.46	8.79	9.15	4.8	9.37	11.38	12.16	8.81	10.7833	7.7733	10.23	5.2167	5.7	21.72	-1.92999	4.84303e-13	9.70212e-12	-2.05782	2.53658e-13	6.70188e-12	-1.08622	1.62905e-07	6.07851e-06	-1.48242	2.79951e-12	7.48391e-11	-1.01022	4.04197e-06	5.69884e-05	--
Sspon.06G0020990-1B	PMP22	4.27	5.2	3.67	0.11	0.27	0.28	0.32	1.17	0.42	0.9	1.13	0.92	0.93	0.35	1.34	0.52	1.37	1.66	1.1833	0.8733	0.9833	0.6367	0.22	4.38	-4.31536	2.08343e-09	3.10996e-08	-2.78232	1.82566e-06	2.27839e-05	-2.15518	9.09567e-07	2.9799e-05	-2.32633	2.87388e-08	4.93846e-07	-1.88807	9.5269e-05	0.00102277	--
Sspon.06G0021980-1B	--	1.73	1.46	2.02	8.89	7.3	7.77	10.2	10.02	10.59	5.62	5.73	4.08	6.54	6.22	4.76	7.76	6.3	7.74	7.2667	5.84	5.1433	10.27	7.9867	1.7367	2.20127	7.222e-17	1.82042e-15	2.56404	4.93233e-25	2.67252e-23	1.56638	2.04853e-06	6.251e-05	1.74965	1.89757e-11	4.73206e-10	2.06497	1.0906e-12	3.59725e-11	--
Sspon.06G0021980-2C	--	2.36	1.21	1.96	8.42	8.42	10.05	11.55	13.11	14.54	4.61	6.79	5.54	7.1	8.54	6.93	7.56	8.56	7.91	8.01	7.5233	5.6467	13.0667	8.9633	1.8433	2.28172	9.30021e-18	2.45832e-16	2.8255	1.06041e-29	7.10419e-28	1.61508	1.26929e-06	4.035e-05	2.02906	1.24371e-16	4.80891e-15	2.11949	2.60521e-13	9.11751e-12	--
Sspon.06G0025430-2D	PBB2	4.48	5.1	5.37	1.41	0.93	0.26	0	0.2	0.33	0.48	0.16	1.17	0.48	0.17	0.38	1.03	0.62	0.67	0.7733	0.3433	0.6033	0.1767	0.8667	4.9833	-2.52356	8.36966e-05	0.000698345	-4.81801	1.10707e-07	1.63801e-06	-3.04608	9.43356e-07	3.07781e-05	-3.85943	1.07736e-09	2.23077e-08	-2.68795	5.59078e-06	7.70257e-05	--
Sspon.06G0026470-1B	RGA2	0.25	0.26	0.08	0	0	0	0	0	0	0	0	0	0	0	0	0	0	0	0	0	0	0	0	0.1967	-7.61961	0.0001238	0.00100236	-7.61961	8.69131e-05	0.000806885	-7.61961	2.67793e-05	0.000629932	-7.61961	1.26411e-05	0.000145102	-7.61961	7.50409e-05	0.000825154	--
Sspon.06G0027520-1B	--	6.69	5.77	7	2.32	1.79	1.06	0.85	0.67	1.32	2.31	2.49	2.55	1.56	1.29	1.85	1.23	1.15	1.31	1.23	1.5667	2.45	0.9467	1.7233	6.4867	-1.91228	2.34591e-10	3.81561e-09	-2.77655	6.15372e-19	2.37633e-17	-1.4047	4.49416e-11	2.77694e-09	-2.04978	2.01715e-23	1.21367e-21	-2.39882	1.95664e-19	1.08737e-17	--
Sspon.06G0027590-1B	--	24.34	21.18	21.21	96.79	85.82	86.72	64.68	71.48	77.65	63.77	74.11	76.29	73.7	70.46	75.25	72.25	76.3	74.71	74.42	73.1367	71.39	71.27	89.7767	22.2433	2.01297	1.55442e-106	2.5872e-104	1.67992	1.22318e-55	1.85783e-53	1.68235	9.95691e-54	7.99808e-51	1.71722	2.01838e-97	1.16907e-94	1.74232	4.35525e-72	1.59784e-69	--
Sspon.06G0027590-2C	--	47.17	43.48	43.04	191.42	186.57	172.47	143.87	152.01	164.43	135.03	150.14	146.83	149.55	149.71	147.01	131.12	134.54	131.95	132.537	148.757	144	153.437	183.487	44.5633	2.04175	3.58817e-203	1.31338e-200	1.78371	4.5488e-111	1.87201e-108	1.69214	5.20331e-110	2.14954e-106	1.73903	2.35507e-205	6.2004e-202	1.57246	1.64665e-108	1.2617e-105	--
Sspon.06G0030560-1C	WAK4	0.68	0.49	0.29	0.06	0	0.14	0.07	0.08	0.04	0.06	0.02	0.02	0.12	0.05	0.21	0.08	0.03	0.05	0.0533	0.1267	0.0333	0.0633	0.0667	0.4867	-2.8679	0.00191351	0.0118026	-2.9419	0.000543608	0.0042378	-3.8679	3.35911e-05	0.000769103	-1.9419	0.00165582	0.0114412	-3.18982	0.000227495	0.00222266	--
Sspon.06G0032590-1C	--	0.28	0.3	0.2	0	0	0	0	0	0	0	0	0	0	0	0	0	0	0	0	0	0	0	0	0.26	-8.02237	0.00495322	0.0272202	-8.02237	0.00388218	0.0237009	-8.02237	0.00171651	0.0231072	-8.02237	0.00121334	0.00874762	-8.02237	0.00355698	0.0246813	--
Sspon.06G0033570-1D	--	0.83	1.16	0.59	0	0.07	0.04	0	0.05	0	0.05	0	0.06	0	0	0.03	0.07	0.03	0	0.0333	0.01	0.0367	0.0167	0.0367	0.86	-4.5518	1.06945e-05	0.000104175	-5.6893	8.71156e-06	9.71457e-05	-4.5518	9.22743e-07	3.0185e-05	-6.42626	5.34541e-07	7.71975e-06	-4.6893	5.11941e-06	7.10001e-05	--
Sspon.06G0033720-1D	--	9.21	12.3	11.47	1.48	1.39	2.18	1.57	2.13	2.23	4.06	4.34	5.61	2.2	2.82	2.78	2.96	3.63	2.18	2.9233	2.6	4.67	1.9767	1.6833	10.9933	-2.70724	4.44602e-24	1.55553e-22	-2.47549	2.89302e-22	1.36179e-20	-1.23513	2.0662e-10	1.17541e-08	-2.08005	5.26543e-30	4.48941e-28	-1.91094	3.09344e-16	1.36722e-14	--
Sspon.07G0001420-4D	--	0.45	0.46	0.49	0.11	0	0	0.05	0	0	0.06	0	0.1	0.14	0	0	0	0	0	0	0.0467	0.0533	0.0167	0.0367	0.4667	-3.66985	0.00371398	0.0211947	-4.80735	0.00027997	0.00233348	-3.12928	0.00104044	0.0152804	-3.32193	0.000404795	0.00332666	-8.86625	1.91391e-05	0.000237648	--
Sspon.07G0001780-1P	--	1.59	1.47	1.25	6.19	7.49	5.98	5.22	3.71	4.61	3.6	3.12	3.33	4.67	3.66	3.72	3.74	4.02	4.82	4.1933	4.0167	3.35	4.5133	6.5533	1.4367	2.1895	2.67908e-17	6.90621e-16	1.65147	2.10787e-08	3.42601e-07	1.22144	0.000256481	0.00460482	1.48327	1.6715e-08	2.96496e-07	1.54537	7.65982e-07	1.22794e-05	--
Sspon.07G0002770-1A	Os01g0693400	3.98	4.91	3.73	22.8	21.15	19.97	24.1	22.65	29.4	8.86	8.66	9.2	13.6	11.23	12.39	12.45	13.16	11.55	12.3867	12.4067	8.9067	25.3833	21.3067	4.2067	2.34056	4.10635e-44	2.59297e-42	2.59313	2.78607e-48	3.48452e-46	1.08221	2.79361e-06	8.26582e-05	1.56037	1.98176e-19	9.42417e-18	1.55804	7.1033e-14	2.61268e-12	ABI3VP1
Sspon.07G0002770-3D	--	3.14	2.43	2.11	11.29	8.89	9.44	10.72	12.12	16.01	4.26	5.73	5.4	7.15	7.63	6.73	7.89	5.98	6.49	6.7867	7.17	5.13	12.95	9.8733	2.56	1.94739	1.75214e-16	4.3331e-15	2.33874	3.69053e-22	1.7231e-20	1.00282	0.00139626	0.0195025	1.48583	2.60929e-11	6.40034e-10	1.40656	6.56018e-07	1.06616e-05	--
Sspon.07G0007070-3P	CFBP	11.09	8.04	7.25	45.24	51.39	49.68	15	19.1	20	18.2	20.9	21.99	17.99	19.4	18.91	18.23	18.03	20.04	18.7667	18.7667	20.3633	18.0333	48.77	8.7933	2.47151	1.38531e-82	1.68308e-80	1.03618	2.11725e-09	3.83283e-08	1.21149	6.26646e-12	4.24714e-10	1.09369	1.34485e-14	4.43932e-13	1.09369	1.80129e-10	4.77969e-09	--
Sspon.07G0007790-3C	GDI1	0.97	0.88	0.76	0	0	0	0	0	0	0	0	0	0	0	0	0	0	0	0	0	0	0	0	0.87	-9.76487	1.42395e-05	0.000135603	-9.76487	9.36501e-06	0.000103896	-9.76487	2.49227e-06	7.47363e-05	-9.76487	1.05614e-06	1.45998e-05	-9.76487	8.1882e-06	0.000109239	--
Sspon.07G0010190-3C	SNX2B	2.27	1.5	1.9	0.38	0.48	1.02	0.25	0.96	0.82	0.12	0.54	0.34	0.35	0.7	0.69	0.53	0.6	0.79	0.64	0.58	0.3333	0.6767	0.6267	1.89	-1.59262	0.00153739	0.00973284	-1.48187	0.00381295	0.023331	-2.50335	4.97702e-07	1.70526e-05	-1.70426	2.30417e-06	2.99329e-05	-1.56224	0.000335883	0.00315045	--
Sspon.07G0011160-3C	ERDJ2	1.17	0.9	1.31	0.28	0.24	0.46	0.46	0.17	0.73	0.5	0.59	0.32	0.37	0.32	0.43	0.38	0.23	0.28	0.2967	0.3733	0.47	0.4533	0.3267	1.1267	-1.78617	0.000101051	0.000830454	-1.31342	0.00811266	0.0442291	-1.26133	0.000636985	0.0100895	-1.59352	6.15974e-07	8.81374e-06	-1.92515	6.1285e-06	8.37078e-05	--
Sspon.07G0012940-1A	FOLD2	0.73	1.38	0.17	0	0	0	0	0	0	0	0	0	0	0	0.07	0	0	0	0	0.0233	0	0	0	0.76	-9.56986	0.000430272	0.00312102	-9.56986	0.000316024	0.00260556	-9.56986	0.000106792	0.00212294	-5.02554	0.000591411	0.00465594	-9.56986	0.000267142	0.00256828	--
Sspon.07G0013110-1P	GST4	21.21	16.38	21.21	8.33	6.29	7.33	4.09	6.23	3.62	4.65	3.3	4.88	11.02	8.48	7.13	7.24	5.77	5.91	6.3067	8.8767	4.2767	4.6467	7.3167	19.6	-1.4216	0.00125224	0.00811432	-2.07659	9.00533e-06	0.000100176	-2.19629	7.53561e-08	2.94476e-06	-1.14276	0.00078519	0.00597468	-1.6359	3.50412e-05	0.000413179	--
Sspon.07G0013130-2D	GST4	53.04	62.51	65.41	25.07	18.95	21.35	17.91	21.1	22.17	26.58	26.76	31.85	25.88	24.79	23.74	21.86	29.17	27.37	26.1333	24.8033	28.3967	20.3933	21.79	60.32	-1.46897	8.37894e-22	2.67974e-20	-1.56454	3.43948e-25	1.87185e-23	-1.08691	2.97403e-20	4.41791e-18	-1.2821	1.74375e-36	1.94981e-34	-1.20675	8.49602e-20	4.80478e-18	--
Sspon.07G0014190-1A	MYB2	6.58	7.41	6.6	0.57	0.83	0.94	2.02	1.02	1.37	3.11	2.1	2.25	2.24	2.13	2.01	1.99	2.38	1.27	1.88	2.1267	2.4867	1.47	0.78	6.8633	-3.13736	2.20774e-16	5.41792e-15	-2.22309	4.95087e-11	1.05908e-09	-1.4647	5.13213e-08	2.06411e-06	-1.69032	1.00194e-13	3.06948e-12	-1.86818	1.64997e-09	3.90242e-08	--
Sspon.07G0014190-1P	--	3.39	6.01	3.95	0.16	0.23	0.39	0.72	0.54	1.87	1.9	1.58	1.37	1.25	1.87	2.24	1.49	2.3	0.81	1.5333	1.7867	1.6167	1.0433	0.26	4.45	-4.09722	1.7511e-12	3.37043e-11	-2.09261	2.15371e-05	0.000224659	-1.46078	2.58559e-05	0.000610694	-1.31653	9.92985e-06	0.000115927	-1.53713	0.000179517	0.00179835	--
Sspon.07G0014190-2B	--	13.37	11.71	11.54	2.18	1.49	2.04	4.08	5.15	5.24	3.61	3.27	3.47	4.46	4.86	3.7	4.15	3.59	5.07	4.27	4.34	3.45	4.8233	1.9033	12.2067	-2.68107	3.16099e-23	1.06704e-21	-1.33957	5.03932e-09	8.75579e-08	-1.823	8.61816e-19	1.12938e-16	-1.4919	6.66003e-19	3.04706e-17	-1.51536	2.96565e-12	9.37478e-11	--
Sspon.07G0014190-2P	MYB2	8.94	7.33	7.9	0.47	0.43	0.54	2.69	1.17	1.68	2.19	3	2.33	1.91	2.3	2.78	1.8	1.98	2.03	1.9367	2.33	2.5067	1.8467	0.48	8.0567	-4.06908	2.12251e-22	6.94504e-21	-2.12526	6.28901e-11	1.33051e-09	-1.68441	5.72738e-11	3.4966e-09	-1.78985	7.76954e-16	2.80563e-14	-2.05661	3.82781e-13	1.32041e-11	ARR-B
Sspon.07G0014190-3D	--	5.06	4.25	5.15	0.39	0.07	0.31	0.38	1.52	1.28	1.54	1.28	2.15	1.55	1.67	0.9	1.29	2.4	1.51	1.7333	1.3733	1.6567	1.06	0.2567	4.82	-4.23107	1.33645e-13	2.7765e-12	-2.18497	1.13857e-06	1.46492e-05	-1.54075	2.76035e-06	8.173e-05	-1.81135	4.93357e-10	1.06283e-08	-1.47548	2.81564e-05	0.000338498	--
Sspon.07G0015980-1A	At5g64700	2.18	2.47	2.04	0.73	0.1	0.7	0.14	0.27	0.9	0.79	0.63	0.91	0.62	0.51	1.26	1.13	0.51	0.17	0.6033	0.7967	0.7767	0.4367	0.51	2.23	-2.12847	0.000715756	0.00492702	-2.35244	0.00038626	0.00312037	-1.52168	0.000815841	0.0124344	-1.485	0.000406368	0.00333706	-1.88602	0.00107657	0.0087903	--
Sspon.07G0016940-2B	RGA5	1.55	1.9	1.91	0.46	0.38	0.38	0.49	0.28	0.16	0.56	0.41	0.74	0.45	0.56	0.64	0.54	0.59	0.43	0.52	0.55	0.57	0.31	0.4067	1.7867	-2.13535	8.34203e-09	1.17268e-07	-2.52693	2.17543e-10	4.36922e-09	-1.64824	1.35982e-07	5.14696e-06	-1.69977	5.95814e-11	1.41204e-09	-1.78069	1.0308e-07	1.90007e-06	--
Sspon.07G0019090-1A	MED26C	1.53	1.55	2.02	0.16	0.1	0.21	0.12	0.41	0.43	0.22	0.34	0.43	0.17	0.13	0.22	0.35	0.44	0.3	0.3633	0.1733	0.33	0.32	0.1567	1.7	-3.43976	5.34876e-08	6.91265e-07	-2.40939	1.71269e-05	0.000181637	-2.365	5.34146e-07	1.82006e-05	-3.29391	3.92287e-11	9.48322e-10	-2.22617	6.06958e-06	8.29684e-05	--
Sspon.07G0020060-1A	XA21	1.18	0.8	0.99	0.27	0.39	0.09	0.3	0.23	0.25	0.44	0.32	0.33	0.5	0.29	0.3	0.45	0.35	0.46	0.42	0.3633	0.3633	0.26	0.25	0.99	-1.9855	0.000317986	0.00237269	-1.92892	7.25711e-05	0.000682832	-1.44613	0.000340445	0.0058752	-1.44613	3.10301e-05	0.000329579	-1.23704	0.00353119	0.0245162	--
Sspon.07G0020130-1A	--	2.39	3.7	3.8	0	0	0	0	0	0	0	0	0	0	0	0	0	0	0	0	0	0	0	0	3.2967	-11.6868	2.88187e-14	6.25489e-13	-11.6868	1.34211e-14	3.89224e-13	-11.6868	1.56572e-15	1.52791e-13	-11.6868	1.23917e-15	4.40335e-14	-11.6868	1.09293e-14	4.28572e-13	--
Sspon.07G0020680-1A	--	1.39	0.81	1.09	0.17	0	0	0	0	0.13	0	0.16	0.2	0.25	0.1	0.07	0.17	0	0	0.0567	0.14	0.12	0.0433	0.0567	1.0967	-4.27448	0.000460469	0.0033193	-4.6615	0.000211408	0.00180806	-3.19202	0.000260934	0.00467413	-2.96963	0.000100663	0.000961184	-4.27448	0.000298308	0.0028302	--
Sspon.07G0023060-1B	At4g18380	1.85	1.03	3.66	9.74	9.41	10.59	11.1	7.08	6.54	5.23	7.55	7.9	4.88	5.87	5.59	6.13	6.58	8.1	6.9367	5.4467	6.8933	8.24	9.9133	2.18	2.18504	9.23889e-12	1.68336e-10	1.91832	1.14406e-07	1.68899e-06	1.66087	1.74485e-05	0.000429145	1.32105	5.03111e-05	0.000512442	1.66991	9.44594e-06	0.000124578	--
Sspon.07G0025680-1B	--	3.39	2.48	2.55	7.09	7.88	7.98	6.97	6.57	7.79	6.41	5.99	5.35	6.92	6.76	6.24	8.15	7.19	6.68	7.34	6.64	5.9167	7.11	7.65	2.8067	1.4466	4.70165e-20	1.3871e-18	1.34099	4.073e-15	1.21926e-13	1.07593	1.877e-08	8.18267e-07	1.24233	1.06368e-16	4.12195e-15	1.38692	6.3974e-15	2.56557e-13	--
Sspon.07G0034100-1C	DBR	1.51	1.49	0.9	0.21	0	0	0.34	0.29	0.32	0.32	0.31	0.52	0.31	0.55	0.26	0.14	0.25	0.59	0.3267	0.3733	0.3833	0.3167	0.07	1.3	-4.21501	2.02165e-06	2.16721e-05	-2.03747	0.000386311	0.00312049	-1.76184	0.00042452	0.00710973	-1.79998	5.0761e-05	0.0005166	-1.99262	0.00060962	0.00534022	--
Sspon.07G0037760-1D	--	1.56	1.04	1.15	0	0	0	0	0.2	0	0	0.07	0.4	0	0.15	0.15	0	0	0.08	0.0267	0.1	0.1567	0.0667	0	1.25	-10.2877	4.34095e-08	5.67642e-07	-4.22882	4.53816e-06	5.30145e-05	-2.99616	2.88886e-05	0.000674609	-3.64386	3.88201e-08	6.56309e-07	-5.55075	2.67731e-06	3.89661e-05	--
Sspon.07G0038060-1D	--	7.24	5.72	5.47	1.3	2.26	1.65	0.41	1.09	1.4	2.2	2.54	1.68	2.38	2.89	2.81	2.52	1.69	1.43	1.88	2.6933	2.14	0.9667	1.7367	6.1433	-1.8227	1.08215e-10	1.80602e-09	-2.66793	3.18411e-15	9.61162e-14	-1.52141	4.00049e-11	2.48429e-09	-1.18963	2.24457e-11	5.55118e-10	-1.70829	8.40557e-11	2.31261e-09	--
Sspon.08G0000270-1A	nvj2	0.94	0.38	0.69	0	0	0.05	0.09	0	0.14	0.04	0	0.05	0	0	0	0.07	0.14	0.14	0.1167	0	0.03	0.0767	0.0167	0.67	-5.32912	2.21008e-05	0.000204185	-3.12749	0.000107464	0.000977821	-4.48113	1.43209e-06	4.50627e-05	-9.38802	1.17182e-08	2.12769e-07	-2.52177	0.000356	0.003314	--
Sspon.08G0000280-1A	--	0.58	0.18	0.32	0	0	0	0	0	0	0	0	0	0	0	0	0	0	0	0	0	0	0	0	0.36	-8.49185	0.00459245	0.0255037	-8.49185	0.00361301	0.0223049	-8.49185	0.00157812	0.0215872	-8.49185	0.00109744	0.00803603	-8.49185	0.00326136	0.0229078	--
Sspon.08G0000910-1A	Cht1	14.01	13.69	10.99	0.62	0.95	0.08	0.91	0.75	0.78	1.08	1.23	0.72	2.26	1.65	1.45	1.4	2.11	1.77	1.76	1.7867	1.01	0.8133	0.55	12.8967	-4.55142	2.45946e-09	3.64418e-08	-3.98701	5.3573e-75	1.23795e-72	-3.67457	2.6827e-79	5.17183e-76	-2.85166	5.50165e-80	2.15313e-77	-2.87335	7.25692e-56	1.71674e-53	--
Sspon.08G0000940-2C	--	0.54	0.52	0.25	0.08	0.08	0.02	0.13	0.08	0.15	0.03	0.13	0.06	0.2	0.11	0.17	0.1	0.15	0.05	0.1	0.16	0.0733	0.12	0.06	0.4367	-2.8635	9.38439e-06	9.21929e-05	-1.8635	0.000591645	0.0045735	-2.57399	3.31858e-06	9.70656e-05	-1.44846	0.000185168	0.00166351	-2.12653	0.000108793	0.00114834	--
Sspon.08G0001030-2C	--	58.7	58.04	58.72	13.1	13.35	14.64	14.57	16.53	18.69	24.59	23.38	27.88	18.5	22.51	23.39	21.06	18.62	21.11	20.2633	21.4667	25.2833	16.5967	13.6967	58.4867	-2.09428	9.70132e-77	1.08835e-74	-1.81721	1.23575e-50	1.63299e-48	-1.20992	4.26125e-40	1.9254e-37	-1.44601	1.38319e-66	4.08756e-64	-1.52924	1.10523e-54	2.54507e-52	--
Sspon.08G0001040-2C	--	0.42	0.92	0.7	0	0	0	0	0	0.05	0	0	0	0	0	0	0	0	0	0	0	0	0.0167	0	0.68	-9.40939	0.000207786	0.00160892	-5.3505	0.00125749	0.00888863	-9.40939	4.77847e-05	0.00104684	-9.40939	2.36499e-05	0.000256973	-9.40939	0.000129958	0.00134669	--
Sspon.08G0001290-2B	--	1.18	1.82	1.14	0.09	0.25	0.31	0.07	0.04	0.2	0.08	0.21	0.23	0.18	0.32	0.36	0.36	0.46	0.5	0.44	0.2867	0.1733	0.1033	0.2167	1.38	-2.67112	5.79644e-06	5.85288e-05	-3.73929	6.14387e-08	9.40105e-07	-2.99305	5.91561e-08	2.35304e-06	-2.26722	1.06304e-07	1.69156e-06	-1.64909	0.000501095	0.00449045	--
Sspon.08G0002400-3C	--	0.8	0.22	0.28	11.48	12.65	13.31	11.34	9.64	11.62	2.14	3.23	2.39	2.34	2.77	2.85	3.01	2.47	1.61	2.3633	2.6533	2.5867	10.8667	12.48	0.4333	4.848	4.57305e-17	1.16598e-15	4.64829	5.91893e-15	1.75422e-13	2.57755	0.00275401	0.0343718	2.61426	0.000355652	0.002976	2.44727	0.00696106	0.0434824	--
Sspon.08G0002460-1T	AATP1	1.23	1.68	1.73	0.27	0.4	0.17	0.41	0.36	0.33	0.36	0.25	0.4	0.68	0.52	0.78	0.5	0.63	0.45	0.5267	0.66	0.3367	0.3667	0.28	1.5467	-2.46566	7.84416e-09	1.10611e-07	-2.07662	4.3122e-08	6.7501e-07	-2.19977	1.09513e-09	5.65172e-08	-1.22862	1.8361e-06	2.42659e-05	-1.5542	6.51372e-06	8.85365e-05	--
Sspon.08G0003190-4D	Os04g0650000	0.57	0.67	0.54	5.59	5.51	6.65	4.76	5.82	5.7	1.19	1.71	1.4	1.5	1.78	1.83	1.25	1.16	1.27	1.2267	1.7033	1.4333	5.4267	5.9167	0.5933	3.31787	1.54919e-79	1.80598e-77	3.19315	3.45677e-67	6.72848e-65	1.27246	6.9986e-06	0.000188614	1.52145	1.8129e-12	4.93139e-11	1.04783	0.000134412	0.00138975	--
Sspon.08G0003210-1A	IRX14	1.32	1.98	1.76	0.92	0.2	0.16	0.69	0.52	0.25	0.59	0.45	0.96	0.46	0.97	0.38	0.7	0.62	0.85	0.7233	0.6033	0.6667	0.4867	0.4267	1.6867	-1.98299	0.00017195	0.00135365	-1.79317	2.83603e-06	3.43226e-05	-1.33914	3.65467e-05	0.000828681	-1.48315	3.54967e-07	5.27093e-06	-1.22144	0.000120921	0.00126308	--
Sspon.08G0004480-1A	--	7.01	10.06	11	4.63	3.95	2.87	3.13	4.79	3.18	4.08	2.51	4.13	3.02	3.13	2.93	3.43	2.81	3.41	3.2167	3.0267	3.5733	3.7	3.8167	9.3567	-1.29368	0.00181364	0.0112702	-1.33847	0.00119976	0.00853319	-1.38872	7.57906e-05	0.00156624	-1.62826	1.05361e-07	1.67747e-06	-1.54043	3.25728e-05	0.000386442	--
Sspon.08G0005030-1A	RGA3	0.32	0.36	0.29	0	0	0	0	0	0.02	0	0	0	0	0	0	0	0	0	0	0	0	0.0067	0	0.3233	-8.33688	5.59283e-09	8.00141e-08	-5.59991	3.31239e-07	4.59719e-06	-8.33688	5.53146e-10	2.96766e-08	-8.33688	2.51294e-10	5.60105e-09	-8.33688	2.65254e-09	6.09837e-08	--
Sspon.08G0005130-1A	--	4.02	3.69	4.33	1.62	1.46	1.5	1.04	1.31	1.73	1.25	2.11	2.05	1.41	1.57	1.03	1.24	1.22	1.68	1.38	1.3367	1.8033	1.36	1.5267	4.0133	-1.39442	3.39672e-12	6.40932e-11	-1.56119	2.88328e-12	6.92748e-11	-1.15413	2.28024e-09	1.14345e-07	-1.58616	1.87897e-24	1.19334e-22	-1.54013	2.95799e-15	1.21668e-13	--
Sspon.08G0005130-2B	--	6.03	6.57	7.93	0	0	0	0	0.07	0	0	0	0	0	0	0.29	0	0	0	0	0.0967	0	0.0233	0	6.8433	-12.7405	6.55871e-09	9.31079e-08	-8.19616	2.39031e-07	3.38541e-06	-12.7405	6.54672e-10	3.46309e-08	-6.14554	4.74242e-08	7.92062e-07	-12.7405	3.11807e-09	7.1064e-08	--
Sspon.08G0006390-1T	HO1	3.99	4.94	6.05	1.42	0.75	1.11	1.12	1.04	1.75	0.22	1.3	0.98	0.74	1.8	1.42	2.04	0.57	1.82	1.4767	1.32	0.8333	1.3033	1.0933	4.9933	-2.19127	0.000169967	0.00133987	-1.9378	0.000381466	0.00308453	-2.58304	4.90398e-06	0.000138263	-1.91947	1.27507e-05	0.000146264	-1.75766	0.000763838	0.00651773	--
Sspon.08G0006980-2C	--	3.93	4.13	4.6	1.42	1.59	1.18	1.43	1.48	1.45	1.25	0.93	0.74	1	1.17	1.3	0.9	1.72	1.71	1.4433	1.1567	0.9733	1.4533	1.3967	4.22	-1.59526	1.89255e-13	3.89207e-12	-1.53788	3.11205e-14	8.81235e-13	-2.11624	8.19316e-24	1.6265e-21	-1.86727	7.10986e-31	6.33558e-29	-1.54784	8.29803e-12	2.52893e-10	--
Sspon.08G0007520-3D	DREB3	1.04	1.81	1.05	5.7	5.56	4.1	7.66	6.91	9.27	3.71	3.89	2.81	5.29	5.76	3.92	6.37	5.39	7.61	6.4567	4.99	3.47	7.9467	5.12	1.3	1.97763	9.20852e-08	1.15686e-06	2.61184	9.30141e-15	2.72494e-13	1.41642	0.0015233	0.0209897	1.94053	7.28851e-09	1.36357e-07	2.31228	6.35883e-10	1.58665e-08	AP2-EREBP
Sspon.08G0007590-2P	HSFC2A	8.58	6.81	7.66	22.6	19.27	22.94	15.78	17.82	20.82	16.84	16.5	14.95	18.61	17.34	17.56	19.2	20.79	18.91	19.6333	17.8367	16.0967	18.14	21.6033	7.6833	1.49145	5.95597e-18	1.58893e-16	1.23937	8.6866e-11	1.81553e-09	1.06696	2.41831e-07	8.76706e-06	1.21504	1.57739e-14	5.18135e-13	1.3535	1.96363e-12	6.31565e-11	HSF
Sspon.08G0009110-3D	At1g04970	0.73	0.18	0.47	0	0	0	0	0	0	0	0	0	0	0	0	0	0	0	0	0	0	0	0	0.46	-8.84549	0.000249376	0.00189863	-8.84549	0.000179819	0.00155998	-8.84549	5.85497e-05	0.00125015	-8.84549	2.91636e-05	0.000311736	-8.84549	0.000154531	0.00157252	--
Sspon.08G0010850-2B	AAMT1	1.19	1.12	1.14	0	0	0	0	0	0	0	0	0	0	0	0	0	0	0	0	0	0	0	0	1.15	-10.1674	3.31852e-06	3.45941e-05	-10.1674	2.103e-06	2.60049e-05	-10.1674	5.11377e-07	1.74797e-05	-10.1674	2.09207e-07	3.20288e-06	-10.1674	1.83121e-06	2.74786e-05	--
Sspon.08G0010900-3C	--	0.13	0.54	0.17	3.08	3.13	4.14	3.26	4.38	4.71	1.16	0.74	1.95	2.03	2.24	2.39	2.38	1.56	1.69	1.8767	2.22	1.2833	4.1167	3.45	0.28	3.6231	1.5554e-13	3.21974e-12	3.87798	7.38347e-16	2.34252e-14	2.1964	0.00201671	0.0265527	2.98706	1.10872e-09	2.29243e-08	2.74467	5.77104e-06	7.92756e-05	--
Sspon.08G0012510-2B	B3GALT6	7.35	6.93	7.37	0.89	1.41	1.55	0.51	0.77	0.47	2.47	1.8	2.14	2.71	2.61	2.08	3.45	2.73	1.15	2.4433	2.4667	2.1367	0.5833	1.2833	7.2167	-2.49144	8.05194e-12	1.4755e-10	-3.62894	1.2499e-17	4.45912e-16	-1.75597	9.80965e-10	5.10987e-08	-1.54877	4.09215e-11	9.87046e-10	-1.56248	7.44261e-06	0.00010014	--
Sspon.08G0013330-2D	BPM1	0.54	0.39	0.17	0	0	0	0	0	0	0	0	0	0	0	0	0	0	0	0	0	0	0	0	0.3667	-8.51833	0.00450574	0.0250909	-8.51833	0.00353181	0.0218662	-8.51833	0.0015406	0.0211843	-8.51833	0.00106944	0.00786149	-8.51833	0.00319869	0.0225292	--
Sspon.08G0015670-1A	TLP1	13.73	13.28	14.87	5.68	5.4	7.14	4.65	6	3.78	4.9	7.59	8.28	3.55	4.41	5.3	4.11	3.13	4.1	3.78	4.42	6.9233	4.81	6.0733	13.96	-1.20074	9.04549e-07	1.01478e-05	-1.53719	1.93743e-09	3.52503e-08	-1.01176	2.42068e-06	7.27151e-05	-1.65918	2.72948e-18	1.19467e-16	-1.88484	7.52492e-15	2.99968e-13	--
Sspon.08G0015790-3C	--	5.46	8.24	8.11	0	0	0.39	0.4	0	0	0	0	0	0	0	0.27	0	0	0	0	0.09	0	0.1333	0.13	7.27	-5.80537	3.20329e-06	3.34878e-05	-5.76885	2.01278e-06	2.4932e-05	-12.8277	9.58263e-09	4.34514e-07	-6.33589	2.8505e-07	4.28992e-06	-12.8277	4.10482e-08	8.05365e-07	--
Sspon.08G0017370-3D	--	0.43	0.31	0.4	0	0	0	0	0	0	0	0	0	0	0	0	0	0	0	0	0	0	0	0	0.38	-8.56986	0.00852469	0.0435063	-8.56986	0.00682693	0.0382473	-8.56986	0.00321491	0.0389584	-8.56986	0.0024543	0.0161242	-8.56986	0.00628801	0.0399527	--
Sspon.08G0018640-2C	GLR3.5	1.97	2.84	1.67	0.72	0.75	1.74	0.95	0.94	1.06	0.68	0.87	1.27	1.32	0.53	0.6	0.28	1.14	1.05	0.8233	0.8167	0.94	0.9833	1.07	2.16	-1.01342	0.00636104	0.0337916	-1.13528	0.00014103	0.00125149	-1.2003	2.15005e-05	0.000517592	-1.40321	0.00154088	0.010753	-1.39148	0.000176913	0.00177493	--
Sspon.08G0018750-1B	--	0.11	0.14	0.32	0	0	0	0	0	0	0	0	0	0	0	0	0	0	0	0	0	0	0	0	0.19	-7.56986	0.00128898	0.00833305	-7.56986	0.000972949	0.00710359	-7.56986	0.000371634	0.00634404	-7.56986	0.00022007	0.00193916	-7.56986	0.00086382	0.00725152	--
Sspon.08G0020410-1B	ABCC8	2	1.79	1.56	0.36	0.26	0.16	0.69	0.43	0.28	0.45	0.28	0.32	0.37	0.36	0.28	0.25	0.25	0.11	0.2033	0.3367	0.35	0.4667	0.26	1.7833	-2.77799	4.88126e-14	1.04371e-12	-1.93411	4.77044e-09	8.31369e-08	-2.34915	2.37269e-15	2.27949e-13	-2.40518	3.16734e-21	1.67898e-19	-3.13266	1.41711e-17	6.98338e-16	--
Sspon.08G0020930-1B	ALMT10	9.98	10.65	9.49	0.79	0.5	0.68	1.03	0.8	0.75	3.3	3.34	4.63	3.55	4.63	3.58	2.03	3.31	2.5	2.6133	3.92	3.7567	0.86	0.6567	10.04	-3.93445	6.19671e-56	4.96559e-54	-3.54528	8.16957e-56	1.24963e-53	-1.41823	1.269e-18	1.64068e-16	-1.35683	7.77048e-27	5.58408e-25	-1.9418	1.02838e-25	8.26747e-24	--
Sspon.08G0020930-2D	ALMT10	3.67	4.08	3.47	0	0.44	0.3	0.3	0.3	0.29	0.91	0.98	1.47	1.2	0.89	0.58	0.87	0.8	0.8	0.8233	0.89	1.12	0.2967	0.2467	3.74	-3.9224	0.000495072	0.00354198	-3.65612	1.32413e-21	6.01656e-20	-1.73954	1.17374e-10	6.92217e-09	-2.07116	1.60832e-17	6.62559e-16	-2.18349	1.21432e-13	4.35719e-12	--
Sspon.08G0021780-2D	NPF5.9	5.36	2.88	4.28	0.73	1.43	0.61	1.53	1.2	2.02	1.39	1.06	1.66	0.67	1.24	0.64	1.57	0.71	0.99	1.09	0.85	1.37	1.5833	0.9233	4.1733	-2.17628	2.4438e-08	3.29385e-07	-1.39824	4.99933e-05	0.000484152	-1.60702	7.57558e-08	2.95771e-06	-2.29567	3.53762e-15	1.2196e-13	-1.93687	2.86613e-08	5.73783e-07	--
Sspon.08G0021880-1B	AXY4L	13.56	12.2	13.71	5.79	5.63	6.07	6.56	6.25	6.87	4.79	5.74	6.75	6.78	5.88	4.69	3.67	5.49	4.31	4.49	5.7833	5.76	6.56	5.83	13.1567	-1.17423	6.74344e-11	1.14399e-09	-1.00403	8.80809e-09	1.49318e-07	-1.19165	1.7439e-13	1.40734e-11	-1.18582	2.22415e-18	9.79912e-17	-1.55101	3.01655e-17	1.4502e-15	--
Sspon.08G0022210-1B	OPR1	14.1	12.46	13.89	3.96	3.46	2.87	2.97	3.51	4.78	5.74	5.39	7.86	6.35	6.76	6.48	5.69	7.29	5.79	6.2567	6.53	6.33	3.7533	3.43	13.4833	-1.9749	1.19824e-17	3.14709e-16	-1.84493	8.36252e-15	2.45571e-13	-1.0909	2.74238e-09	1.3626e-07	-1.04602	9.85026e-14	3.02086e-12	-1.10771	4.87416e-09	1.08127e-07	--
Sspon.08G0024540-2D	--	1.16	1.6	1.56	11.21	12.53	14.73	12.45	12.88	11.81	2.78	2.18	3.84	4.76	4.24	4.65	3.98	3.78	4.27	4.01	4.55	2.9333	12.38	12.8233	1.44	3.15463	9.47836e-63	8.50228e-61	3.10387	1.26046e-63	2.26943e-61	1.02647	0.00173156	0.0232801	1.6598	3.41489e-15	1.17922e-13	1.47753	1.60761e-08	3.31646e-07	--
Sspon.08G0025330-1C	RPS27AA	13.77	13.56	14.34	5.98	5.93	5.72	5.11	3.56	4.14	2.87	2.96	2.82	3.11	3.45	2.16	3.05	3.05	3.06	3.0533	2.9067	2.8833	4.27	5.8767	13.89	-1.24098	1.8219e-16	4.50175e-15	-1.70174	2.97282e-24	1.54958e-22	-2.26824	1.66472e-52	1.26684e-49	-2.25661	1.31631e-60	3.33421e-58	-2.18559	3.81242e-44	6.75032e-42	--

## Sheet: TableS2-4 eigengenes in brown4
id	CK-0d-1_tpm	CK-0d-2_tpm	CK-0d-3_tpm	IBA-1d-1_tpm	IBA-1d-2_tpm	IBA-1d-3_tpm	IBA-3d-1_tpm	IBA-3d-2_tpm	IBA-3d-3_tpm	IBA-5d-1_tpm	IBA-5d-2_tpm	IBA-5d-3_tpm	IBA-7d-1_tpm	IBA-7d-2_tpm	IBA-7d-3_tpm	IBA-9d-1_tpm	IBA-9d-2_tpm	IBA-9d-3_tpm	CK-0d-1_count	CK-0d-2_count	CK-0d-3_count	IBA-1d-1_count	IBA-1d-2_count	IBA-1d-3_count	IBA-3d-1_count	IBA-3d-2_count	IBA-3d-3_count	IBA-5d-1_count	IBA-5d-2_count	IBA-5d-3_count	IBA-7d-1_count	IBA-7d-2_count	IBA-7d-3_count	IBA-9d-1_count	IBA-9d-2_count	IBA-9d-3_count	Symbol	KEGG_A_class	KEGG_B_class	K_ID	TF_family
Sspon.01G0046850-1B	8.28	8.97	8.38	25.22	23.52	23.07	43.59	40.93	42.16	30.36	30.52	28.96	41.17	37.6	40.27	52.87	52.41	51.47	472.97	495.76	457.54	1574.21	1182.2	1087.15	1756.36	2800.8	2693.67	2010.22	1960.38	1695.6	2368.23	2169.53	2564.79	2778.09	2756.78	2903.1	Os03g0700700	Metabolism	Lipid metabolism	K15718	--
Sspon.01G0055390-1C	5.89	4.76	6.56	11.61	10.38	13.63	13.32	14.32	13.47	12.75	14.76	15.48	18.74	20.63	21.65	24.13	24.44	23.15	113.22	87.65	119.21	243.28	176.54	216.12	180.04	332.43	291.09	286.57	319.25	301.79	367.15	405.28	470.91	425.2	428.85	435.7	AGAL1	Metabolism;Metabolism;Metabolism;Metabolism;Metabolism	Global and overview maps;Lipid metabolism;Carbohydrate metabolism;Lipid metabolism;Glycan biosynthesis and metabolism	K07407;K07407;K07407;K07407;K07407	--
Sspon.01G0056620-1C	2.19	2.11	2.6	6.11	7.32	8.53	12.61	11.56	13.13	9.21	8.36	8.25	12.19	11.42	11.34	14.96	14.55	14.37	77.6	71.87	87.74	236.19	228.6	249.36	314.72	491.48	520.94	378.94	332.99	298.43	436.42	409.97	450.04	486.87	473.34	501.15	Os03g0700700	Metabolism	Lipid metabolism	K15718	--
Sspon.04G0005430-1P	1.5	2.5	2.73	4.65	5.85	5.61	10.47	14.18	11.69	9.62	9.3	9.62	11.5	8.14	9.14	8.89	6.53	7.47	64.06	103.1	111.46	217.02	220.1	197.77	315.42	726.47	559.09	476.94	446.67	420.65	495.71	352	436.38	348.94	256.34	314.53	CYP707A5	Metabolism	Metabolism of terpenoids and polyketides	K09843	--

## Sheet: Table S3 42Eigengenes in cyan
id	CK-0d-1_tpm	CK-0d-2_tpm	CK-0d-3_tpm	IBA-1d-1_tpm	IBA-1d-2_tpm	IBA-1d-3_tpm	IBA-3d-1_tpm	IBA-3d-2_tpm	IBA-3d-3_tpm	IBA-5d-1_tpm	IBA-5d-2_tpm	IBA-5d-3_tpm	IBA-7d-1_tpm	IBA-7d-2_tpm	IBA-7d-3_tpm	IBA-9d-1_tpm	IBA-9d-2_tpm	IBA-9d-3_tpm	CK-0d-1_count	CK-0d-2_count	CK-0d-3_count	IBA-1d-1_count	IBA-1d-2_count	IBA-1d-3_count	IBA-3d-1_count	IBA-3d-2_count	IBA-3d-3_count	IBA-5d-1_count	IBA-5d-2_count	IBA-5d-3_count	IBA-7d-1_count	IBA-7d-2_count	IBA-7d-3_count	IBA-9d-1_count	IBA-9d-2_count	IBA-9d-3_count	Symbol	KEGG_A_class	KEGG_B_class	K_ID	TF_family
MSTRG.20233	22.6	22.57	20.43	0	0.42	0	0	0.58	0	2.45	0.27	0.92	0.36	1.06	0.67	0	0	0	124.09	113.36	101.02	0	2.08	0	0	3.98	0	16.21	1.68	4.91	2.11	6.18	4.36	0	0	0	Ub-CEP52-1	Genetic Information Processing	Translation	K02927	--
MSTRG.34114	10.66	9.65	9.96	2.83	2.78	2.9	1.95	1.76	2.8	4.56	4.1	3.92	4.06	3.8	4.32	1.59	2.08	3.96	125	107	109	36	29	28	16	25	37	63	54	46	49	46	58	17	22	45	GSTU6	Metabolism;Metabolism	Global and overview maps;Metabolism of other amino acids	K00799;K00799	--
MSTRG.43588	9.62	10.08	9.08	0.45	1.83	0.75	1.05	1.49	1.23	3.64	0.99	1.2	0.77	0.93	1.29	0.27	0.81	1.43	123.56	122.76	109.17	6.29	20.84	7.93	9.5	23.24	17.74	54.98	14.33	15.52	10.17	12.26	18.91	3.2	9.4	17.9	RPL19A	Genetic Information Processing	Translation	K02885	--
MSTRG.63599	1.73	1.86	1.56	8.05	4.74	7.16	4.11	7.37	11.02	5.51	7.86	7.01	4.73	3.71	6.03	4.33	5.12	6.25	13.22	13.25	10.95	66.67	32.41	45.01	21.91	69.12	95.47	50.23	67.49	52.92	37.85	29.74	53.83	30.04	34.99	45.82	--	Metabolism;Metabolism;Metabolism;Metabolism	Global and overview maps;Global and overview maps;Global and overview maps;Amino acid metabolism	K00891;K00891;K00891;K00891	--
MSTRG.66304	1.69	1.55	2.18	12.5	5.67	9.21	9.81	7.82	10.98	9.61	18.85	14.77	16.02	17.17	20.25	12.21	15.99	14.14	32.77	31.96	40.91	200.98	86.13	130.54	124.93	242.3	221.41	233.78	329.13	272.7	296.11	318.7	363.59	223.79	289.46	306.62	BGLU12	Metabolism;Metabolism;Metabolism;Metabolism;Metabolism	Global and overview maps;Global and overview maps;Biosynthesis of other secondary metabolites;Carbohydrate metabolism;Metabolism of other amino acids	K01188;K01188;K01188;K01188;K01188	--
MSTRG.67567	125.88	133.22	139.87	44.69	39.38	52.67	42.06	42.18	43.18	41.21	40.61	49.17	44.48	52.74	46.54	32.58	32.08	27.35	554.34	533.06	551.32	210.67	156.38	189.55	127.22	232.61	217.38	220.35	202.79	208.05	210.41	249.66	247.14	128.23	124.2	112.16	FAR2	Cellular Processes;Metabolism	Transport and catabolism;Lipid metabolism	K13356;K13356	--
MSTRG.67569	18.87	19.15	21.63	5.17	4.55	4.42	4.56	4.51	5.42	6.34	5.66	5.84	5.32	5.34	4.44	3.61	5.08	2.83	314.7	304.63	339.77	93.97	67.14	60.76	53.4	90.86	101.63	123.76	106.07	98.43	90.59	91.12	83.99	55.16	77.08	46.12	FAR1	Cellular Processes;Metabolism	Transport and catabolism;Lipid metabolism	K13356;K13356	--
MSTRG.68045	31.69	29.25	36.39	8.54	10.24	8.77	15.05	17.16	12.09	12.18	16.09	14.59	13.81	12.95	15.9	14.42	15.51	13.67	681.28	602.6	740.52	200.2	194.49	155.43	227.61	444.68	291.9	305.61	388.91	318.4	301.96	284.02	385.82	284.12	304.75	288.13	PNC1	Metabolism;Metabolism;Metabolism	Global and overview maps;Global and overview maps;Biosynthesis of other secondary metabolites	K00430;K00430;K00430	--
MSTRG.7096	15.32	22.87	13.41	0	0	0	0	0	0	0	0	0	0	0	0	0	0	0.39	61.6	82.41	47.49	0	0	0	0	0	0	0	0	0	0	0	0	0	0	1.47	RPS28	Genetic Information Processing	Translation	K02979	--
MSTRG.74182	19.69	10.11	20.4	0.48	0	0	1.5	0.78	0	0.4	1.35	2.24	1.75	0.89	1.18	1.14	0.61	1.13	40.52	17.74	35.14	1.05	0	0	2.1	2.08	0	1.04	3.11	4.19	4.11	2.08	3.17	2.07	1.05	2.08	RPS25B	Genetic Information Processing	Translation	K02975	--
MSTRG.78439	15.75	14.72	13.03	1.83	2	1.71	2	1.62	1.58	1.71	1.33	1.12	0.4	0.93	0.8	0.59	0.69	0.46	347	311	272	44	39	31	31	43	39	44	33	25	9	21	20	12	14	10	At2g30660	Metabolism;Metabolism;Metabolism;Metabolism;Metabolism	Global and overview maps;Global and overview maps;Amino acid metabolism;Metabolism of other amino acids;Carbohydrate metabolism	K05605;K05605;K05605;K05605;K05605	--
MSTRG.8323	3.72	2.72	2.53	10.87	10.14	11.93	15.58	14.39	15.96	9.85	9.28	10.11	6.91	7.91	9.03	5.73	5.73	7.28	35	24	22	110.82	84.82	92.23	102.27	164.97	169.45	109.6	97.99	94.49	67.35	77.24	98	49	48.42	66	ACC1	Metabolism;Metabolism;Metabolism	Global and overview maps;Global and overview maps;Amino acid metabolism	K01762;K01762;K01762	--
MSTRG.94105	4.07	3.25	4.82	9.23	8.98	9.29	17.22	13.01	12.14	10.1	8.6	9.82	11.11	13	11.99	12.53	11.66	12.39	70	64	73	206	189.02	175	231.1	320	281	227	166.03	205.01	222	247.16	278	206	195	246	TPS26	Metabolism	Metabolism of terpenoids and polyketides	K15803	--
MSTRG.97046	113.17	108.58	129.67	32.38	11.65	22.46	17.62	12.1	17.34	52.98	27.33	48.47	14.44	19.39	21.12	27.68	25.58	43.87	406.5	346.58	406.52	124.36	38.05	66.04	43.37	54.77	71.59	234.07	109.92	163.77	56.67	76.12	93.34	88.62	78.87	145.47	RPP3A	Genetic Information Processing	Translation	K02942	--
MSTRG.99204	12.03	21.35	13.72	2.79	1.73	3.1	2.16	0.63	2.44	2.24	1.78	0	0.67	0.91	2.71	2.63	0.63	1.5	26.33	40.02	25.24	6.48	3.51	5.56	3.21	1.79	6.22	6.2	4.37	0	1.67	2.26	7.67	5.08	1.15	2.96	At4g13360	Metabolism;Metabolism;Metabolism;Metabolism;Metabolism	Global and overview maps;Global and overview maps;Amino acid metabolism;Metabolism of other amino acids;Carbohydrate metabolism	K05605;K05605;K05605;K05605;K05605	--
Sspon.01G0001970-1P	41.67	41.59	39.46	16.58	23.04	19.59	18.24	18.27	17.82	19.35	16.97	19.72	12.18	13.64	11.91	14.34	13.11	11.78	491.99	464.65	435	212.77	241.58	190.48	150.8	262.02	237.18	269.17	225.15	233.31	148.17	166.3	161.16	154.52	140.02	134.91	GSTF11	Metabolism;Metabolism	Global and overview maps;Metabolism of other amino acids	K00799;K00799	--
Sspon.01G0008490-3P	3.94	5.15	3.98	10.5	10.61	11.4	9.46	8.05	10.53	10.9	12.99	10.68	9.59	15	11.87	14.07	13.61	16.01	49.74	61.71	47.02	144.33	118.96	118.67	83.82	123.42	149.97	162.09	184.49	135.55	124.55	195.3	171.49	162.34	155.79	196.6	CAM1-1	Organismal Systems;Environmental Information Processing;Environmental Information Processing	Environmental adaptation;Signal transduction;Signal transduction	K02183;K02183;K02183	--
Sspon.01G0013410-2P	14.91	17.65	14.31	1.08	2.51	1.75	1.08	1.22	2	4.02	5.45	4.75	4.17	5.07	4.11	7.16	7.16	7.33	154.36	172.13	137.65	12.11	23.14	14.95	7.79	15.33	23.36	49.22	63.33	49.09	44.62	54.41	48.98	67.5	66.82	73.41	GSTU6	Metabolism;Metabolism	Global and overview maps;Metabolism of other amino acids	K00799;K00799	--
Sspon.01G0020190-2B	3.28	2.04	2.86	6.31	5.82	7.01	5.19	5.78	6.23	5.74	7.01	7.83	9.95	8.92	7.84	12.6	12.49	9.19	69.44	41.32	57.24	145.56	108.85	122.25	77.18	147.42	147.82	141.66	166.61	168.08	214	192.41	187.11	244.23	241.23	190.41	AGAL1	Metabolism;Metabolism;Metabolism;Metabolism;Metabolism	Global and overview maps;Lipid metabolism;Carbohydrate metabolism;Lipid metabolism;Glycan biosynthesis and metabolism	K07407;K07407;K07407;K07407;K07407	--
Sspon.01G0036410-1B	1.3	1.44	1.06	15.43	15.75	15.44	5.58	9.4	12.23	6.92	8.81	6.32	7.13	8.45	9.65	3.19	5.1	4.51	24.27	25.87	18.67	315.05	261.01	238.47	73.44	212.55	257.41	151.6	185.56	119.86	136.2	161.79	204.54	54.7	87.08	82.68	BCAT3	Metabolism;Metabolism;Metabolism;Metabolism;Metabolism;Metabolism;Metabolism;Metabolism;Metabolism	Global and overview maps;Global and overview maps;Global and overview maps;Amino acid metabolism;Global and overview maps;Amino acid metabolism;Metabolism of cofactors and vitamins;Amino acid metabolism;Biosynthesis of other secondary metabolites	K00826;K00826;K00826;K00826;K00826;K00826;K00826;K00826;K00826	--
Sspon.01G0036410-2C	1.77	1.79	1.61	30.66	33.75	29.07	16.2	18.17	14.84	14.46	13.89	15.18	12.71	14.04	13.5	10.45	13	8.78	47.65	46.53	41.15	903.07	803.9	647.22	307.94	589.91	449.13	454.59	421.6	417.21	347.9	385.38	409.62	258.79	321.36	232.91	BCAT3	Metabolism;Metabolism;Metabolism;Metabolism;Metabolism;Metabolism;Metabolism;Metabolism;Metabolism	Global and overview maps;Global and overview maps;Global and overview maps;Amino acid metabolism;Global and overview maps;Amino acid metabolism;Metabolism of cofactors and vitamins;Amino acid metabolism;Biosynthesis of other secondary metabolites	K00826;K00826;K00826;K00826;K00826;K00826;K00826;K00826;K00826	--
Sspon.01G0039610-2C	16.12	16.96	13.71	0	0	0	0	0	0	0	0	0	0	0	0	0	0	0	235.55	235.75	188.23	0	0	0	0	0	0	0	0	0	0	0	0	0	0	0	PER2	Metabolism;Metabolism;Metabolism	Global and overview maps;Global and overview maps;Biosynthesis of other secondary metabolites	K00430;K00430;K00430	--
Sspon.01G0049620-1B	16.9	18.45	20.13	0.26	0.64	0	0.2	0	0.5	0.25	0.37	0	0.28	0	0.38	0.15	0.15	0.28	404.12	423.34	456.46	6.71	13.47	0	3.34	0	13.31	6.86	9.95	0	6.9	0	10.24	3.37	3.27	6.64	UGD4	Metabolism;Metabolism;Metabolism;Metabolism	Global and overview maps;Carbohydrate metabolism;Carbohydrate metabolism;Carbohydrate metabolism	K00012;K00012;K00012;K00012	--
Sspon.02G0006060-1A	1.18	2	1.48	6.3	8.07	5.52	11.44	10.79	12.15	8.41	9.8	9.25	11.06	11.77	13.32	11.88	12.73	10.8	28.36	46.15	33.86	165.55	171.69	109.61	194	313.19	328.62	236.4	265.55	226.66	270.52	288.87	361.57	262.55	280.67	255.31	BMY1	Metabolism;Metabolism;Metabolism	Global and overview maps;Global and overview maps;Carbohydrate metabolism	K01177;K01177;K01177	--
Sspon.03G0005720-3D	62.04	62.67	72.05	17.43	17.14	19.59	18.07	14.14	11.49	18.21	15.38	21.54	9.98	14.4	13.82	18.46	17.4	18.27	911.86	876.39	994.74	278.77	223.29	237.21	186.36	251.57	189.98	314.08	254.19	319.1	150.29	217.31	231.27	248.14	232.38	261.62	GST1	Metabolism;Metabolism	Global and overview maps;Metabolism of other amino acids	K00799;K00799	--
Sspon.03G0010040-2B	15.4	13.68	13.12	4.08	5.2	5.94	7.1	5.15	4.8	4.62	5.32	5.94	6.22	6.02	5.39	5.85	6.48	6.65	317.61	270.19	255.89	91.75	94.8	100.93	102.93	128.08	111.17	111.22	123.36	124.32	130.58	126.77	125.51	110.6	122.14	134.45	CICDH	Metabolism;Metabolism;Metabolism;Metabolism;Metabolism;Cellular Processes;Metabolism;Metabolism	Global and overview maps;Global and overview maps;Global and overview maps;Global and overview maps;Metabolism of other amino acids;Transport and catabolism;Carbohydrate metabolism;Global and overview maps	K00031;K00031;K00031;K00031;K00031;K00031;K00031;K00031	--
Sspon.03G0014720-1P	10.52	8	9.19	0	0	0	0	0	0	0	0	0	0	0	0	0	0	0.37	236.52	172.32	195.56	0	0	0	0	0	0	0	0	0	0	0	0	0	0	8.17	PDIL2-1	Genetic Information Processing	Folding, sorting and degradation	K09584	--
Sspon.03G0025980-3P	1.71	3	2.14	4.98	5.3	5.24	8.29	10.99	9.37	9.07	11.23	10.69	12.02	11.17	13.01	8.31	6.88	10.45	27.91	46.59	32.81	88.45	76.48	70.43	94.89	216.6	171.83	173.24	205.86	176.01	200.21	186.62	240.77	123.93	102.01	166.34	Sb03g046810	Metabolism;Metabolism;Metabolism	Global and overview maps;Global and overview maps;Biosynthesis of other secondary metabolites	K00430;K00430;K00430	--
Sspon.03G0026960-1B	10.66	9.15	10.64	1.94	1.8	1.38	4.18	4.06	1.73	3.8	3.54	3.56	4.27	4.92	5.54	3.93	2.24	5.12	131.19	106.7	122.43	26	19.7	14	36	60.63	24	55	48.93	43.98	54	62.39	77.96	44.2	25	61.16	CKX4	Metabolism	Metabolism of terpenoids and polyketides	K00279	--
Sspon.04G0005430-2C	46.19	47.07	47.6	155.1	149.08	143.22	263.04	274.37	282.67	215.44	221.62	217.49	186.44	176.38	179.93	189.81	187.25	194.89	1966.53	1935.81	1934.62	7216.23	5593.14	5033.21	7899.58	14017.7	13479.2	10652.6	10617.1	9477.21	8013.52	7604.64	8568.19	7432.07	7333.37	8184.29	CYP707A5	Metabolism	Metabolism of terpenoids and polyketides	K09843	--
Sspon.05G0002190-1A	20.09	20.37	19.5	9.21	10.16	10.48	6.15	5.66	5.8	9.22	8.77	9.86	8.16	8.34	9.41	9.38	8.09	7.78	445.32	432.79	409.23	222.67	198.88	191.59	95.83	151.07	144.2	238.4	218.62	221.95	183.75	188.41	235.31	190.67	163.85	169.16	At3g16150	Metabolism;Metabolism;Metabolism;Metabolism	Global and overview maps;Global and overview maps;Metabolism of other amino acids;Amino acid metabolism	K13051;K13051;K13051;K13051	--
Sspon.05G0004850-1T	23.77	24.72	25.44	3.74	4.03	3.33	10.71	8.73	6.86	11.26	10.66	11.14	11.59	10.57	12.49	10.93	13.36	11.93	882.98	885.86	901.05	151.61	131.88	102.09	280.65	389.51	285.52	486.06	445.47	422.93	435.01	398.01	519.88	373.18	456.23	436.68	ACS1	Metabolism;Metabolism;Environmental Information Processing;Metabolism	Global and overview maps;Global and overview maps;Signal transduction;Amino acid metabolism	K20772;K20772;K20772;K20772	--
Sspon.05G0006590-1A	1.7	1.57	1.1	8.12	7.08	6.61	10.67	10.23	10.67	7.79	6.24	6.45	9.81	9.73	8.75	10.1	9.55	7.22	30.49	26.97	18.67	159.01	112.71	98.02	134.85	222.1	215.59	164	126.23	117.41	179.98	178.99	178.19	166.29	156.5	126.95	SDR1	Metabolism;Metabolism	Global and overview maps;Metabolism of terpenoids and polyketides	K15095;K15095	--
Sspon.05G0008860-4D	7.5	6.86	8.47	29.46	36.29	32.09	22.23	16.87	18.61	17.21	19.06	19.25	16.83	16.82	13.59	17.84	17.1	16.98	170.85	149.84	182.65	731.58	729.78	602.43	356.01	462.81	475.44	457.14	488.02	445.34	389.26	390.19	348.85	372.51	356.02	379.07	--	Metabolism;Metabolism	Global and overview maps;Glycan biosynthesis and metabolism	K00737;K00737	--
Sspon.05G0017960-2B	70.42	75.27	76.9	24.01	26.4	26.64	33.69	27.41	21.59	27.77	23.24	22.91	25.1	29.28	21.91	17.84	22.3	19.41	1529.95	1567.53	1581.88	568.71	506.81	477.35	514.93	717.92	526.65	704.37	567.92	505.37	554.59	648.81	537.03	355.41	442.76	413.38	FAR5	Cellular Processes;Metabolism	Transport and catabolism;Lipid metabolism	K13356;K13356	--
Sspon.05G0035370-2D	35.27	35.22	36.17	12.17	11.51	15.09	14.24	11.08	10.86	13.07	11.22	12.35	12.18	11.76	10.39	9.51	9.07	8.54	971.7	933.14	946.59	365.84	279.9	342.83	276.29	367.26	335.46	419.44	347.66	346.59	340.06	329.33	321.83	240.58	229.06	231.11	FAR1	Cellular Processes;Metabolism	Transport and catabolism;Lipid metabolism	K13356;K13356	--
Sspon.06G0010630-2B	11.01	9.81	10.9	0.92	1.25	1.63	0.84	1.3	1.3	2.31	2.52	3.07	1.68	1.62	1.99	1.53	1.84	1.33	210.11	179.14	196.56	19.17	21.04	25.68	11.28	29.84	27.93	51.58	54.06	59.41	32.76	31.58	42.91	26.75	32.09	24.88	RPS3C	Genetic Information Processing	Translation	K02985	--
Sspon.06G0012950-2C	27.03	28.49	28	7.5	7.51	9.56	5.57	6.86	5.12	12.3	10.99	16.45	9.59	6.54	7.86	8.21	7.07	9.84	378.19	378.77	367.55	114.1	93.16	110.22	54.69	116.23	80.56	202.13	172.88	231.64	137.6	94.11	125.33	104.95	89.77	133.97	PER47	Metabolism;Metabolism;Metabolism	Global and overview maps;Global and overview maps;Biosynthesis of other secondary metabolites	K00430;K00430;K00430	--
Sspon.07G0013110-1P	21.21	16.38	21.21	8.33	6.29	7.33	4.09	6.23	3.62	4.65	3.3	4.88	11.02	8.48	7.13	7.24	5.77	5.91	71.02	48.49	61.62	29.78	19.19	20.09	9.38	26.35	13.94	19.23	12.36	15.28	40.51	31.18	29.56	21.56	16.5	18.21	GST4	Metabolism;Metabolism	Global and overview maps;Metabolism of other amino acids	K00799;K00799	--
Sspon.07G0013130-2D	53.04	62.51	65.41	25.07	18.95	21.35	17.91	21.1	22.17	26.58	26.76	31.85	25.88	24.79	23.74	21.86	29.17	27.37	548.01	608.55	628.08	281.19	174.18	181.51	129.38	265.46	258.54	324.5	310.63	328.35	276.49	265.37	282.37	205.73	271.61	273.38	GST4	Metabolism;Metabolism	Global and overview maps;Metabolism of other amino acids	K00799;K00799	--
Sspon.08G0000910-1A	14.01	13.69	10.99	0.62	0.95	0.08	0.91	0.75	0.78	1.08	1.23	0.72	2.26	1.65	1.45	1.4	2.11	1.77	542.99	512.01	406.1	26.09	32.41	2.6	24.8	35.07	33.98	48.7	53.42	28.37	88.35	64.64	62.86	49.88	75.06	67.48	Cht1	Metabolism;Environmental Information Processing;Metabolism	Global and overview maps;Signal transduction;Carbohydrate metabolism	K20547;K20547;K20547	--
Sspon.08G0022210-1B	14.1	12.46	13.89	3.96	3.46	2.87	2.97	3.51	4.78	5.74	5.39	7.86	6.35	6.76	6.48	5.69	7.29	5.79	256.28	216.31	238.22	78.49	55.68	42.96	37.95	77.08	97.59	122.13	110.16	144.57	117.74	125.61	133.43	94.69	120.74	102.95	OPR1	Metabolism;Metabolism;Metabolism	Global and overview maps;Global and overview maps;Lipid metabolism	K05894;K05894;K05894	--

## Sheet: Table S4 core pathways
KEGG_A_class	KEGG_B_class	Pathway	4-42genes-Venn (46)	All (16754)	Pvalue	Qvalue	Pathway ID	Genes	K_IDs	Pathway
Metabolism	Metabolism of other amino acids	Glutathione metabolism	7	421	0.000138142	0.00321699	ko00480	Sspon.01G0001970-1P(GSTF11);Sspon.01G0013410-2P(GSTU6);Sspon.03G0005720-3D(GST1);Sspon.03G0010040-2B(CICDH);Sspon.07G0013110-1P(GST4);Sspon.07G0013130-2D(GST4);MSTRG.34114(GSTU6)	K00799+K00799+K00799+K00031+K00799+K00799+K00799	Glutathione metabolism
Metabolism	Lipid metabolism	Cutin, suberine and wax biosynthesis	4	100	0.000160849	0.00321699	ko00073	Sspon.05G0017960-2B(FAR5);Sspon.05G0035370-2D(FAR1);MSTRG.67567(FAR2);MSTRG.67569(FAR1)	K13356+K13356+K13356+K13356	Cutin, suberine and wax biosynthesis
Metabolism	Amino acid metabolism	Valine, leucine and isoleucine degradation	4	178	0.00141924	0.0175354	ko00280	Sspon.01G0036410-1B(BCAT3);Sspon.01G0036410-2C(BCAT3);MSTRG.78439(At2g30660);MSTRG.99204(At4g13360)	K00826+K00826+K05605+K05605	Valine, leucine and isoleucine degradation
Cellular Processes	Transport and catabolism	Peroxisome	5	319	0.00175354	0.0175354	ko04146	Sspon.03G0010040-2B(CICDH);Sspon.05G0017960-2B(FAR5);Sspon.05G0035370-2D(FAR1);MSTRG.67567(FAR2);MSTRG.67569(FAR1)	K00031+K13356+K13356+K13356+K13356	Peroxisome
Metabolism	Glycan biosynthesis and metabolism	Glycosphingolipid biosynthesis - globo and isoglobo series	2	35	0.00414219	0.0331375	ko00603	Sspon.01G0020190-2B(AGAL1);Sspon.01G0055390-1C(AGAL1)	K07407+K07407	Glycosphingolipid biosynthesis - globo and isoglobo series
Metabolism	Biosynthesis of other secondary metabolites	Glucosinolate biosynthesis	2	46	0.00706866	0.0471244	ko00966	Sspon.01G0036410-1B(BCAT3);Sspon.01G0036410-2C(BCAT3)	K00826+K00826	Glucosinolate biosynthesis
Metabolism	Lipid metabolism	Linoleic acid metabolism	2	55	0.00998461	0.0534687	ko00591	Sspon.01G0046850-1B(Os03g0700700);Sspon.01G0056620-1C(Os03g0700700)	K15718+K15718	Linoleic acid metabolism
Metabolism	Amino acid metabolism	Valine, leucine and isoleucine biosynthesis	2	57	0.0106937	0.0534687	ko00290	Sspon.01G0036410-1B(BCAT3);Sspon.01G0036410-2C(BCAT3)	K00826+K00826	Valine, leucine and isoleucine biosynthesis
Metabolism	Global and overview maps	2-Oxocarboxylic acid metabolism	3	188	0.0148217	0.0658742	ko01210	Sspon.01G0036410-1B(BCAT3);Sspon.01G0036410-2C(BCAT3);Sspon.03G0010040-2B(CICDH)	K00826+K00826+K00031	2-Oxocarboxylic acid metabolism
Metabolism	Amino acid metabolism	Cysteine and methionine metabolism	4	385	0.0209775	0.0839098	ko00270	Sspon.01G0036410-1B(BCAT3);Sspon.01G0036410-2C(BCAT3);Sspon.05G0004850-1T(ACS1);MSTRG.8323(ACC1)	K00826+K00826+K20772+K01762	Cysteine and methionine metabolism
Genetic Information Processing	Translation	Ribosome	6	820	0.0238256	0.0866385	ko03010	Sspon.06G0010630-2B(RPS3C);MSTRG.20233(Ub-CEP52-1);MSTRG.43588(RPL19A);MSTRG.7096(RPS28);MSTRG.74182(RPS25B);MSTRG.97046(RPP3A)	K02985+K02927+K02885+K02979+K02975+K02942	Ribosome
Metabolism	Metabolism of terpenoids and polyketides	Carotenoid biosynthesis	2	103	0.0325071	0.105417	ko00906	Sspon.04G0005430-1P(CYP707A5);Sspon.04G0005430-2C(CYP707A5)	K09843+K09843	Carotenoid biosynthesis
Metabolism	Metabolism of cofactors and vitamins	Pantothenate and CoA biosynthesis	2	106	0.0342606	0.105417	ko00770	Sspon.01G0036410-1B(BCAT3);Sspon.01G0036410-2C(BCAT3)	K00826+K00826	Pantothenate and CoA biosynthesis
Metabolism	Lipid metabolism	Sphingolipid metabolism	2	120	0.0429127	0.122608	ko00600	Sspon.01G0020190-2B(AGAL1);Sspon.01G0055390-1C(AGAL1)	K07407+K07407	Sphingolipid metabolism
Metabolism	Carbohydrate metabolism	Propanoate metabolism	2	129	0.0488606	0.130295	ko00640	MSTRG.78439(At2g30660);MSTRG.99204(At4g13360)	K05605+K05605	Propanoate metabolism
Metabolism	Metabolism of other amino acids	beta-Alanine metabolism	2	142	0.0579445	0.144861	ko00410	MSTRG.78439(At2g30660);MSTRG.99204(At4g13360)	K05605+K05605	beta-Alanine metabolism
Metabolism	Biosynthesis of other secondary metabolites	Phenylpropanoid biosynthesis	5	781	0.0617644	0.145328	ko00940	Sspon.01G0039610-2C(PER2);Sspon.03G0025980-3P(Sb03g046810);Sspon.06G0012950-2C(PER47);MSTRG.66304(BGLU12);MSTRG.68045(PNC1)	K00430+K00430+K00430+K01188+K00430	Phenylpropanoid biosynthesis
Metabolism	Global and overview maps	Metabolic pathways	27	7832	0.0697261	0.154947	ko01100	Sspon.01G0001970-1P(GSTF11);Sspon.01G0013410-2P(GSTU6);Sspon.01G0020190-2B(AGAL1);Sspon.01G0036410-1B(BCAT3);Sspon.01G0036410-2C(BCAT3);Sspon.01G0039610-2C(PER2);Sspon.01G0049620-1B(UGD4);Sspon.01G0055390-1C(AGAL1);Sspon.02G0006060-1A(BMY1);Sspon.03G0005720-3D(GST1);Sspon.03G0010040-2B(CICDH);Sspon.03G0025980-3P(Sb03g046810);Sspon.05G0002190-1A(At3g16150);Sspon.05G0004850-1T(ACS1);Sspon.05G000886…	K00799+K00799+K07407+K00826+K00826+K00430+K00012+K07407+K01177+K00799+K00031+K00430+K13051+K20772+K00737+K00430+K00799+K00799+K20547+K05894+K00799+K00891+K01188+K00430+K05605+K01762+K05605	Metabolic pathways
Metabolism	Carbohydrate metabolism	Galactose metabolism	2	192	0.097485	0.205231	ko00052	Sspon.01G0020190-2B(AGAL1);Sspon.01G0055390-1C(AGAL1)	K07407+K07407	Galactose metabolism
Metabolism	Metabolism of terpenoids and polyketides	Monoterpenoid biosynthesis	1	55	0.140549	0.26966	ko00902	Sspon.05G0006590-1A(SDR1)	K15095	Monoterpenoid biosynthesis
Metabolism	Metabolism of other amino acids	Cyanoamino acid metabolism	2	244	0.144417	0.26966	ko00460	Sspon.05G0002190-1A(At3g16150);MSTRG.66304(BGLU12)	K13051+K01188	Cyanoamino acid metabolism
Environmental Information Processing	Signal transduction	MAPK signaling pathway - plant	3	486	0.148313	0.26966	ko04016	Sspon.01G0008490-3P(CAM1-1);Sspon.05G0004850-1T(ACS1);Sspon.08G0000910-1A(Cht1)	K02183+K20772+K20547	MAPK signaling pathway - plant
Metabolism	Metabolism of terpenoids and polyketides	Sesquiterpenoid and triterpenoid biosynthesis	1	67	0.168541	0.293115	ko00909	MSTRG.94105(TPS26)	K15803	Sesquiterpenoid and triterpenoid biosynthesis
Metabolism	Global and overview maps	Biosynthesis of amino acids	4	825	0.189554	0.3112	ko01230	Sspon.01G0036410-1B(BCAT3);Sspon.01G0036410-2C(BCAT3);Sspon.03G0010040-2B(CICDH);MSTRG.63599(--)	K00826+K00826+K00031+K00891	Biosynthesis of amino acids
Metabolism	Lipid metabolism	Glycerolipid metabolism	2	298	0.197058	0.3112	ko00561	Sspon.01G0020190-2B(AGAL1);Sspon.01G0055390-1C(AGAL1)	K07407+K07407	Glycerolipid metabolism
Metabolism	Metabolism of terpenoids and polyketides	Zeatin biosynthesis	1	82	0.20228	0.3112	ko00908	Sspon.03G0026960-1B(CKX4)	K00279	Zeatin biosynthesis
Metabolism	Global and overview maps	Biosynthesis of secondary metabolites	15	4589	0.259884	0.385013	ko01110	Sspon.01G0036410-1B(BCAT3);Sspon.01G0036410-2C(BCAT3);Sspon.01G0039610-2C(PER2);Sspon.02G0006060-1A(BMY1);Sspon.03G0010040-2B(CICDH);Sspon.03G0025980-3P(Sb03g046810);Sspon.05G0002190-1A(At3g16150);Sspon.05G0004850-1T(ACS1);Sspon.05G0006590-1A(SDR1);Sspon.06G0012950-2C(PER47);Sspon.08G0022210-1B(OPR1);MSTRG.63599(--);MSTRG.66304(BGLU12);MSTRG.68045(PNC1);MSTRG.8323(ACC1)	K00826+K00826+K00430+K01177+K00031+K00430+K13051+K20772+K15095+K00430+K05894+K00891+K01188+K00430+K01762	Biosynthesis of secondary metabolites
Metabolism	Carbohydrate metabolism	Amino sugar and nucleotide sugar metabolism	2	414	0.315045	0.439999	ko00520	Sspon.01G0049620-1B(UGD4);Sspon.08G0000910-1A(Cht1)	K00012+K20547	Amino sugar and nucleotide sugar metabolism
Metabolism	Lipid metabolism	alpha-Linolenic acid metabolism	1	147	0.333646	0.439999	ko00592	Sspon.08G0022210-1B(OPR1)	K05894	alpha-Linolenic acid metabolism
Metabolism	Carbohydrate metabolism	Ascorbate and aldarate metabolism	1	150	0.339168	0.439999	ko00053	Sspon.01G0049620-1B(UGD4)	K00012	Ascorbate and aldarate metabolism
Metabolism	Glycan biosynthesis and metabolism	N-Glycan biosynthesis	1	151	0.340999	0.439999	ko00510	Sspon.05G0008860-4D(--)	K00737	N-Glycan biosynthesis
Metabolism	Amino acid metabolism	Phenylalanine, tyrosine and tryptophan biosynthesis	1	161	0.359036	0.448795	ko00400	MSTRG.63599(--)	K00891	Phenylalanine, tyrosine and tryptophan biosynthesis
Metabolism	Carbohydrate metabolism	Pentose and glucuronate interconversions	1	172	0.378319	0.458568	ko00040	Sspon.01G0049620-1B(UGD4)	K00012	Pentose and glucuronate interconversions
Metabolism	Amino acid metabolism	Alanine, aspartate and glutamate metabolism	1	179	0.390293	0.459169	ko00250	Sspon.05G0002190-1A(At3g16150)	K13051	Alanine, aspartate and glutamate metabolism
Metabolism	Carbohydrate metabolism	Citrate cycle (TCA cycle)	1	191	0.410298	0.468912	ko00020	Sspon.03G0010040-2B(CICDH)	K00031	Citrate cycle (TCA cycle)
Metabolism	Global and overview maps	Carbon metabolism	3	891	0.44564	0.483967	ko01200	Sspon.03G0010040-2B(CICDH);MSTRG.78439(At2g30660);MSTRG.99204(At4g13360)	K00031+K05605+K05605	Carbon metabolism
Metabolism	Carbohydrate metabolism	Starch and sucrose metabolism	2	549	0.447669	0.483967	ko00500	Sspon.02G0006060-1A(BMY1);MSTRG.66304(BGLU12)	K01177+K01188	Starch and sucrose metabolism
Environmental Information Processing	Signal transduction	Phosphatidylinositol signaling system	1	253	0.503855	0.530374	ko04070	Sspon.01G0008490-3P(CAM1-1)	K02183	Phosphatidylinositol signaling system
Organismal Systems	Environmental adaptation	Plant-pathogen interaction	1	628	0.827921	0.845642	ko04626	Sspon.01G0008490-3P(CAM1-1)	K02183	Plant-pathogen interaction
Genetic Information Processing	Folding, sorting and degradation	Protein processing in endoplasmic reticulum	1	666	0.845642	0.845642	ko04141	Sspon.03G0014720-1P(PDIL2-1)	K09584	Protein processing in endoplasmic reticulum

## Sheet: Table S5 paired genes of PPI
Gene1_ID	Gene1_Symbol	Gene2_ID	Gene2_Symbol	combined_score
MSTRG.43588	RPL19A	MSTRG.74182	RPS25B	999
MSTRG.43588	RPL19A	MSTRG.20233	Ub-CEP52-1	999
MSTRG.43588	RPL19A	Sspon.06G0010630-2B	RPS3C	999
MSTRG.74182	RPS25B	MSTRG.20233	Ub-CEP52-1	999
MSTRG.74182	RPS25B	MSTRG.7096	RPS28	999
MSTRG.74182	RPS25B	Sspon.06G0010630-2B	RPS3C	999
MSTRG.20233	Ub-CEP52-1	MSTRG.7096	RPS28	999
MSTRG.20233	Ub-CEP52-1	Sspon.06G0010630-2B	RPS3C	999
MSTRG.7096	RPS28	Sspon.06G0010630-2B	RPS3C	999
MSTRG.43588	RPL19A	MSTRG.7096	RPS28	985
Sspon.01G0013410-2P	GSTU6	Sspon.07G0013110-1P	GST4	919
Sspon.01G0013410-2P	GSTU6	Sspon.07G0013130-2D	GST4	919
MSTRG.74182	RPS25B	MSTRG.97046	RPP3A	905
MSTRG.7096	RPS28	MSTRG.97046	RPP3A	891
MSTRG.20233	Ub-CEP52-1	MSTRG.97046	RPP3A	865
MSTRG.43588	RPL19A	MSTRG.97046	RPP3A	825
Sspon.05G0004850-1T	ACS1	Sspon.04G0005430-1P	CYP707A5	741
Sspon.05G0004850-1T	ACS1	Sspon.04G0005430-2C	CYP707A5	741
Sspon.01G0013410-2P	GSTU6	Sspon.01G0001970-1P	GSTF11	672
MSTRG.34114	GSTU6	Sspon.01G0001970-1P	GSTF11	522
Sspon.01G0036410-1B	BCAT3	Sspon.05G0004850-1T	ACS1	491
Sspon.01G0036410-2C	BCAT3	Sspon.05G0004850-1T	ACS1	491
Sspon.01G0036410-1B	BCAT3	MSTRG.8323	ACC1	491
Sspon.01G0036410-2C	BCAT3	MSTRG.8323	ACC1	491
Sspon.03G0026960-1B	CKX4	MSTRG.8323	ACC1	422
Sspon.08G0000910-1A	Cht1	Sspon.05G0004850-1T	ACS1	420
MSTRG.78439	At2g30660	Sspon.05G0006590-1A	SDR1	413
Sspon.05G0006590-1A	SDR1	MSTRG.99204	At4g13360	413
Sspon.01G0046850-1B	Os03g0700700	Sspon.08G0022210-1B	OPR1	407
Sspon.01G0056620-1C	Os03g0700700	Sspon.08G0022210-1B	OPR1	407
Sspon.01G0046850-1B	Os03g0700700	Sspon.08G0000910-1A	Cht1	395
Sspon.01G0056620-1C	Os03g0700700	Sspon.08G0000910-1A	Cht1	395
Sspon.03G0026960-1B	CKX4	Sspon.05G0004850-1T	ACS1	389
Sspon.02G0006060-1A	BMY1	MSTRG.68045	PNC1	317
Sspon.01G0046850-1B	Os03g0700700	Sspon.05G0004850-1T	ACS1	299
Sspon.01G0056620-1C	Os03g0700700	Sspon.05G0004850-1T	ACS1	299
Sspon.01G0008490-3P	CAM1-1	MSTRG.97046	RPP3A	295
MSTRG.97046	RPP3A	Sspon.06G0010630-2B	RPS3C	289
Sspon.03G0014720-1P	PDIL2-1	Sspon.06G0010630-2B	RPS3C	273
Sspon.01G0001970-1P	GSTF11	Sspon.06G0010630-2B	RPS3C	267
Sspon.07G0013110-1P	GST4	Sspon.06G0010630-2B	RPS3C	267
Sspon.07G0013130-2D	GST4	Sspon.06G0010630-2B	RPS3C	267
MSTRG.43588	RPL19A	Sspon.03G0014720-1P	PDIL2-1	239
MSTRG.78439	At2g30660	MSTRG.99204	At4g13360	236
Sspon.03G0010040-2B	CICDH	Sspon.05G0002190-1A	At3g16150	230
MSTRG.34114	GSTU6	Sspon.07G0013110-1P	GST4	219
MSTRG.34114	GSTU6	Sspon.07G0013130-2D	GST4	219
Sspon.01G0001970-1P	GSTF11	Sspon.01G0036410-1B	BCAT3	212
Sspon.01G0001970-1P	GSTF11	Sspon.01G0036410-2C	BCAT3	212
MSTRG.34114	GSTU6	Sspon.05G0004850-1T	ACS1	193
Sspon.01G0036410-1B	BCAT3	Sspon.04G0005430-1P	CYP707A5	192
Sspon.01G0036410-1B	BCAT3	Sspon.04G0005430-2C	CYP707A5	192
Sspon.01G0036410-2C	BCAT3	Sspon.04G0005430-1P	CYP707A5	192
Sspon.01G0036410-2C	BCAT3	Sspon.04G0005430-2C	CYP707A5	192
Sspon.03G0014720-1P	PDIL2-1	Sspon.01G0020190-2B	AGAL1	181
Sspon.03G0014720-1P	PDIL2-1	Sspon.01G0055390-1C	AGAL1	181
Sspon.08G0000910-1A	Cht1	MSTRG.68045	PNC1	177
Sspon.01G0008490-3P	CAM1-1	Sspon.04G0005430-1P	CYP707A5	175
Sspon.01G0008490-3P	CAM1-1	Sspon.04G0005430-2C	CYP707A5	175
MSTRG.20233	Ub-CEP52-1	Sspon.01G0008490-3P	CAM1-1	171
Sspon.01G0046850-1B	Os03g0700700	Sspon.04G0005430-1P	CYP707A5	165
Sspon.01G0046850-1B	Os03g0700700	Sspon.04G0005430-2C	CYP707A5	165
Sspon.01G0056620-1C	Os03g0700700	Sspon.04G0005430-1P	CYP707A5	165
Sspon.01G0056620-1C	Os03g0700700	Sspon.04G0005430-2C	CYP707A5	165
Sspon.05G0008860-4D	--	Sspon.02G0006060-1A	BMY1	163
Sspon.08G0022210-1B	OPR1	MSTRG.78439	At2g30660	162
Sspon.08G0022210-1B	OPR1	MSTRG.99204	At4g13360	162
MSTRG.7096	RPS28	Sspon.01G0008490-3P	CAM1-1	158
Sspon.03G0014720-1P	PDIL2-1	Sspon.01G0001970-1P	GSTF11	154
Sspon.03G0014720-1P	PDIL2-1	Sspon.01G0008490-3P	CAM1-1	151
MSTRG.74182	RPS25B	Sspon.01G0008490-3P	CAM1-1	150

## Sheet: Table S6
		Primers used for qRT-PCR
	Gene ID	Gene Name	Forward Primer (5‘-3’)	Reverse Primer (5‘-3’)	Frigment Size (bp)
1	NCBI accession No. EF189713.1	GAPDH	AAGGGTGGTGCCAAGAAGG	CAAGGGGAGCAAGGCAGTT	145
2	MSTRG.20233.1	Ub-CEP52-1	CACCCTCCACCTCGTCCTC	CACGGAACCGATTTGCCTA	218
3	MSTRG.7096.1	RPS28	GGGCTTGGTGGTTCTTGTATC	GCAATCTTATCACCAGGCTTACTA	112
4	Sspon.01G0013410-2P	GSTU6	TCGTGCTCGGCTCCTTCT	TCCTTTGCTTCTACACTCCCTC	133
5	Sspon.05G0004850-1T	ACS1	GGAGGATAGCCAACTACCAGG	TCGAACGTCACCTTCCCAC	100
6	Sspon.01G0036410-1B	BCAT3	GCACCCGTCGGAAACTACTT	CTCTTGGCGTCCGTCTGTG	152
7	Sspon.03G0026960-1B	CKX4	CTTTGGTGCAAGGTGGGAG	AAGACAACGGCAGTGAGGC	110
8	MSTRG.78439.1	At2g30660	CCGAGGTTGGAACAAGTGC	TGGAATGTCTGGCGGGTAG	100
9	Sspon.05G0006590-1A	SDR1	AAATAATGCTGCGGTTGGTG	TGTGCCGTAGTAGTTTGTCTGC	124
10	Sspon.01G0046850-1B	Os03g0700700	CGAATCACCCGATACTGGC	GCAAACTCCTCATCCGTCCT	198
